# Supplementary material for: Characterization of full-length long noncoding RNAs and identification of virus-responsive lncRNAs in Sogatella furcifera
Source: Front Microbiol. 2025 Jul 2;16:1643735. doi: 10.3389/fmicb.2025.1643735 (PMC12263661; doi:10.3389/fmicb.2025.1643735)
Supplement: Supplementary file 2 [file Table_1.XLSX]

## Sheet: Table S1  
Table S1. Data sources used for the comprehensive identification of lncRNAs in Sogatella furcifera.
Project	Instrument	Samples	Source	Notes
PRJNA681674	Illumina NovaSeq 6000	24	Zhejiang University	0h, 24h, 48h, 72h after emergence, three repeats for each time point; female/male adults
PRJNA916344	Illumina HiSeq 2500	9	Guizhou University	prior to (PE), during (DE), and after (AE) ecdysis; three repeats, respectively
PRJNA987195	Illumina HiSeq 4000	12	Guizhou University	Abdomen: 2; Leg: 2; Thoraxes: 2; Mouthparts: 2; Female antennae: 2; Female antennae: 2
In-house data	Illumina HiSeq 4000	21	University of Science and Technology of China	Male healthy：3；Male virus infected：5；Male virus exposed：3；Female healthy：3；Female virus infected：4；Female virus exposed：3；
PRJNA1025038	PACBIO_SMRT	1	University of Science and Technology of China	various developmental stages (egg, larval, and adult stages)
PRJNA561275	PACBIO_SMRT	1	Zunyi Medical University	various developmental stages (egg, larval, and adult stages)

## Sheet: Table S2
Table S2. Annotation of long non-coding RNAs across the genome of Sogatella furcifera.
LncRNAs	Chromosome	Start	End	Strand	Group	Length (bp)
sfur_LNC0007	chr6	20096873	20100298	+	Antisense	3211
sfur_LNC0008	chr6	22113367	22116324	+	Antisense	2737
sfur_LNC0015	chr6	24074917	24078233	+	Antisense	1155
sfur_LNC0027	chr6	30616025	30621407	-	Antisense	5353
sfur_LNC0037	chr6	35237013	35237477	-	Antisense	416
sfur_LNC0039	chr6	35237544	35238866	-	Antisense	1159
sfur_LNC0053	chr7	2187780	2190571	+	Antisense	2704
sfur_LNC0056	chr7	6239422	6247342	-	Antisense	6511;6477
sfur_LNC0063	chr7	8621512	8623032	+	Antisense	1486
sfur_LNC0068	chr7	11385305	11387634	+	Antisense	2263
sfur_LNC0099	chr7	30951105	30953991	-	Antisense	2831
sfur_LNC0105	chr7	33528345	33531556	+	Antisense	2814
sfur_LNC0118	chr7	38396264	38400876	-	Antisense	3838
sfur_LNC0141	chr1	29820217	29827977	-	Antisense	7558
sfur_LNC0149	chr8	11816497	11819572	+	Antisense	2536
sfur_LNC0151	chr8	13132767	13194603	+	Antisense	2719
sfur_LNC0155	chr8	15458407	15463622	-	Antisense	2307
sfur_LNC0165	chr8	19599407	19602874	+	Antisense	567
sfur_LNC0176	chr8	25022620	25037730	-	Antisense	253
sfur_LNC0188	chr1	33080435	33083561	+	Antisense	3077
sfur_LNC0195	chr1	33619788	33620704	-	Antisense	241
sfur_LNC0202	chr9	10002532	10007218	+	Antisense	4549
sfur_LNC0207	chr9	12694836	12701630	-	Antisense	5555
sfur_LNC0217	chr9	16517113	16521037	+	Antisense	249
sfur_LNC0232	chr1	35429112	35435092	+	Antisense	4037
sfur_LNC0240	chrX	6521990	6526471	+	Antisense	2783
sfur_LNC0271	chr1	36406469	36409420	+	Antisense	1852
sfur_LNC0295	chrX	28729570	28734039	+	Antisense	3879
sfur_LNC0307	chrX	36374864	36383712	-	Antisense	440
sfur_LNC0313	chrX	39451663	39457185	+	Antisense	570
sfur_LNC0320	chr1	41223678	41297619	+	Antisense	2787
sfur_LNC0326	chr1	43318440	43323337	+	Antisense	2309
sfur_LNC0340	chr1	49059595	49079649	-	Antisense	411
sfur_LNC0351	Scaffold_284	216199	224893	+	Antisense	3042
sfur_LNC0373	Scaffold_305	4321	17081	-	Antisense	270
sfur_LNC0376	chr1	63016590	63019171	+	Antisense	1586
sfur_LNC0383	chr1	66236055	66239864	+	Antisense	3624
sfur_LNC0395	chr1	71037993	71041196	+	Antisense	3069
sfur_LNC0402	chr10	4113971	4117967	-	Antisense	2143
sfur_LNC0420	chr10	12508964	12511395	+	Antisense	2392
sfur_LNC0427	chr10	13311619	13338858	+	Antisense	1844
sfur_LNC0445	chr10	24330509	24334413	+	Antisense	3833
sfur_LNC0453	chr10	30282129	30287298	-	Antisense	3387;2562
sfur_LNC0501	chr11	26553091	26556501	+	Antisense	3355
sfur_LNC0502	chr11	26967056	26968346	+	Antisense	1255
sfur_LNC0519	chr12	6715478	6724060	-	Antisense	8508
sfur_LNC0534	chr12	12793892	12796800	-	Antisense	2356
sfur_LNC0541	chr12	15558975	15561413	-	Antisense	2401
sfur_LNC0542	chr12	16101191	16106275	-	Antisense	4590
sfur_LNC0544	Scaffold_540	28665	30041	+	Antisense	699
sfur_LNC0545	chr12	16613153	16614700	+	Antisense	1319
sfur_LNC0557	chr12	20376357	20380847	+	Antisense	4107
sfur_LNC0563	chr12	21824875	21897658	-	Antisense	1204
sfur_LNC0573	chr13	3870072	3875278	-	Antisense	3132
sfur_LNC0574	chr13	4075495	4078913	-	Antisense	2091
sfur_LNC0577	chr13	5912868	5918177	-	Antisense	4580
sfur_LNC0581	chr13	6990913	6994222	+	Antisense	3286
sfur_LNC0590	chr13	8695283	8698153	-	Antisense	1388
sfur_LNC0592	chr13	9055893	9061880	+	Antisense	5768
sfur_LNC0595	chr13	10405789	10408723	+	Antisense	2818
sfur_LNC0600	chr13	11879620	11885835	-	Antisense	6148
sfur_LNC0602	chr13	13363906	13370103	-	Antisense	351
sfur_LNC0604	chr13	14280883	14282849	+	Antisense	1924
sfur_LNC0630	chr14	5184036	5190087	-	Antisense	6012
sfur_LNC0640	chr14	8266094	8276644	+	Antisense	1626
sfur_LNC0673	chr1	730799	761509	-	Antisense	966
sfur_LNC0685	chr2	17043826	17054876	-	Antisense	10512
sfur_LNC0695	chr2	20798855	20807673	-	Antisense	1730
sfur_LNC0700	chr2	23073202	23078150	+	Antisense	4759
sfur_LNC0702	chr2	24481051	24483227	+	Antisense	267
sfur_LNC0710	chr2	30153628	30168248	+	Antisense	4599;2712
sfur_LNC0717	chr2	32098689	32107421	+	Antisense	5666
sfur_LNC0746	chr1	5123144	5127446	+	Antisense	4229
sfur_LNC0759	chr2	48059412	48152157	+	Antisense	3380
sfur_LNC0782	chr2	63164971	63167414	+	Antisense	2391
sfur_LNC0790	chr3	6711116	6714856	+	Antisense	3696
sfur_LNC0793	chr1	7184081	7189729	+	Antisense	435
sfur_LNC0802	chr3	11530780	11549977	+	Antisense	1481;1482
sfur_LNC0811	chr3	20983417	20989769	+	Antisense	6150;5170
sfur_LNC0813	chr3	21383403	21387174	+	Antisense	3403
sfur_LNC0816	chr3	23877845	23880998	+	Antisense	3085
sfur_LNC0826	chr3	26604522	26608825	+	Antisense	1650
sfur_LNC0829	chr3	26657451	26658958	+	Antisense	1449
sfur_LNC0836	chr3	30410365	30410605	-	Antisense	240
sfur_LNC0839	chr3	32039554	32054295	-	Antisense	4056
sfur_LNC0853	chr3	36392378	36398173	-	Antisense	5739
sfur_LNC0855	chr3	37927951	37933353	-	Antisense	5244
sfur_LNC0856	chr3	38541410	38553379	+	Antisense	7181
sfur_LNC0874	chr3	41869347	41871511	+	Antisense	1566
sfur_LNC0893	chr3	53176842	53183321	-	Antisense	1093
sfur_LNC0903	chr3	55452105	55454606	-	Antisense	2346
sfur_LNC0907	chr3	57448876	57454047	+	Antisense	2974
sfur_LNC0916	chr3	63398349	63405753	-	Antisense	2470
sfur_LNC0922	chr3	66530815	66532045	-	Antisense	1140
sfur_LNC0923	chr3	66412836	66417124	-	Antisense	3155
sfur_LNC0927	chr4	1787944	1815537	+	Antisense	204
sfur_LNC0928	chr4	1840930	1843044	+	Antisense	1410
sfur_LNC0929	chr1	12416098	12418280	-	Antisense	1954
sfur_LNC0931	chr4	3373010	3378043	-	Antisense	4227
sfur_LNC0938	chr4	7657621	7662447	-	Antisense	3589;3363
sfur_LNC0946	chr4	12877424	12883134	-	Antisense	2882
sfur_LNC0951	chr4	16710704	16715107	+	Antisense	3038
sfur_LNC0954	chr4	17803553	17824022	+	Antisense	2440
sfur_LNC0955	chr4	17256742	17309844	+	Antisense	2207
sfur_LNC0964	chr4	23642785	23651795	-	Antisense	2574
sfur_LNC0976	chr4	27901386	27940714	+	Antisense	2158
sfur_LNC1002	chr4	44335256	44340042	-	Antisense	4699
sfur_LNC1004	chr4	44013915	44079686	+	Antisense	3249
sfur_LNC1006	chr4	44908229	44910284	-	Antisense	597
sfur_LNC1008	chr4	44931440	44933156	+	Antisense	1581
sfur_LNC1019	chr4	52344707	52345234	+	Antisense	527
sfur_LNC1023	chr4	56785481	56786231	+	Antisense	234
sfur_LNC1037	chr5	4843582	4847747	-	Antisense	3952
sfur_LNC1039	chr5	5654245	5660890	+	Antisense	6362
sfur_LNC1052	chr5	10119524	10208795	+	Antisense	442
sfur_LNC1066	chr5	20413493	20475259	-	Antisense	584
sfur_LNC1070	chr5	22377584	22380890	+	Antisense	3128
sfur_LNC1071	chr5	22744494	22746695	-	Antisense	2156
sfur_LNC1073	chr5	23483483	23490112	-	Antisense	4623
sfur_LNC1075	chr5	24049067	24051628	+	Antisense	2512
sfur_LNC1076	chr5	24555691	24572780	-	Antisense	475
sfur_LNC1085	chr5	30506920	30514149	+	Antisense	5436
sfur_LNC1095	chr5	34829141	34834279	+	Antisense	5026
sfur_LNC1097	chr5	36036617	36041301	-	Antisense	2394
sfur_LNC1098	chr1	19434626	19506364	-	Antisense	7421
sfur_LNC1101	chr5	36668999	36690522	+	Antisense	544
sfur_LNC1102	chr5	36772265	36777361	+	Antisense	1643
sfur_LNC1108	chr5	39813840	39822579	+	Antisense	1212
sfur_LNC1119	chr5	42085122	42086642	+	Antisense	1449
sfur_LNC1128	chr5	48654556	48665137	+	Antisense	2666
sfur_LNC1139	chr5	52629837	52631198	+	Antisense	1013
sfur_LNC1142	chr6	3027381	3029564	-	Antisense	2158
sfur_LNC1151	chr6	7866081	7873011	-	Antisense	6896
sfur_LNC1068	chr5	21920746	21925857	+	Antisense;Intronic;Sense	5111;31960
sfur_LNC0019	chr6	24827105	24968850	+	Antisense;Sense	755
sfur_LNC0043	Scaffold_21	11623	14702	-	Antisense;Sense	2447
sfur_LNC0049	chr7	703418	713504	-	Antisense;Sense	1824
sfur_LNC0089	chr7	23426857	23524943	+	Antisense;Sense	2397
sfur_LNC0146	chr1	30257472	30262409	+	Antisense;Sense	4250
sfur_LNC0152	chr8	13318543	13419279	+	Antisense;Sense	2262
sfur_LNC0197	chr9	5049274	5264276	-	Antisense;Sense	537
sfur_LNC0209	chr9	12974422	13014147	+	Antisense;Sense	316
sfur_LNC0248	chrX	9226181	9246525	+	Antisense;Sense	17026
sfur_LNC0249	chrX	9227204	9257393	-	Antisense;Sense	21524
sfur_LNC0263	chrX	15233157	15236412	-	Antisense;Sense	3147
sfur_LNC0334	chr1	46451894	46457903	+	Antisense;Sense	3871
sfur_LNC0349	chr1	52957247	53058292	+	Antisense;Sense	2980
sfur_LNC0366	chr1	58664923	58761758	+	Antisense;Sense	935
sfur_LNC0465	chr11	1346150	1349040	+	Antisense;Sense	2244
sfur_LNC0513	chr12	2643723	2645287	-	Antisense;Sense	280
sfur_LNC0555	chr12	19024813	19029602	+	Antisense;Sense	4254
sfur_LNC0569	chr13	1222663	1226241	+	Antisense;Sense	2052
sfur_LNC0656	chr2	746982	838749	+	Antisense;Sense	2370
sfur_LNC0661	chr2	4027396	4034837	+	Antisense;Sense	3910
sfur_LNC0662	chr2	4118175	4124419	+	Antisense;Sense	6114
sfur_LNC0723	chr2	35110075	35134999	+	Antisense;Sense	1253
sfur_LNC0724	chr2	35916619	35920424	-	Antisense;Sense	453
sfur_LNC0736	chr2	39770416	39882177	-	Antisense;Sense	3423
sfur_LNC0794	chr3	7430939	7436713	-	Antisense;Sense	1113
sfur_LNC0799	chr1	7065931	7066642	-	Antisense;Sense	672
sfur_LNC0800	chr3	11075497	11135986	+	Antisense;Sense	1560
sfur_LNC0824	chr3	26263603	26266568	+	Antisense;Sense	2795
sfur_LNC0838	chr3	31844859	31850221	-	Antisense;Sense	4536
sfur_LNC0847	chr3	35312563	35374582	-	Antisense;Sense	689
sfur_LNC0933	chr4	3601758	3607992	-	Antisense;Sense	2215
sfur_LNC0942	chr4	10246220	10247966	+	Antisense;Sense	240
sfur_LNC0943	chr4	10622212	10682301	+	Antisense;Sense	262
sfur_LNC0952	chr4	16888100	16890790	-	Antisense;Sense	2690
sfur_LNC0963	chr4	22117443	22120836	+	Antisense;Sense	695
sfur_LNC0966	chr4	23963052	23972537	+	Antisense;Sense	2028
sfur_LNC0968	chr4	24413762	24559348	+	Antisense;Sense	411
sfur_LNC0992	chr4	32974418	32978398	-	Antisense;Sense	1315
sfur_LNC0993	chr4	35190107	35202536	-	Antisense;Sense	1667
sfur_LNC1000	chr4	43416764	43429685	-	Antisense;Sense	5303;1785
sfur_LNC1016	chr1	15976180	15977358	-	Antisense;Sense	227
sfur_LNC1041	chr5	5704510	5719628	+	Antisense;Sense	552
sfur_LNC1092	chr5	32196383	32199973	-	Antisense;Sense	2703
sfur_LNC1099	chr5	36095104	36111439	-	Antisense;Sense	1693
sfur_LNC1109	chr1	19828106	19830103	+	Antisense;Sense	1951
sfur_LNC1123	chr5	44840427	44841705	+	Antisense;Sense	850
sfur_LNC1126	chr5	47868051	47910213	-	Antisense;Sense	275
sfur_LNC1159	chr6	13299155	13300432	-	Antisense;Sense	1277
sfur_LNC1169	chr6	15132471	15146638	+	Antisense;Sense	2443
sfur_LNC0002	chr6	19021047	19023004	+	Bidirectional	293
sfur_LNC0046	chr6	40987701	40990269	+	Bidirectional	2536
sfur_LNC0057	chr7	7006928	7007891	+	Bidirectional	816
sfur_LNC0083	chr7	21402368	21408887	+	Bidirectional	5692
sfur_LNC0095	chr7	26512267	26514178	+	Bidirectional	1665
sfur_LNC0102	chr7	31050074	31055730	+	Bidirectional	736
sfur_LNC0139	chr8	6429805	6434297	-	Bidirectional	4453
sfur_LNC0171	chr8	23053077	23054067	+	Bidirectional	330
sfur_LNC0219	chr9	17999344	18005399	-	Bidirectional	5840
sfur_LNC0270	chrX	19329809	19331684	.	Bidirectional	1875
sfur_LNC0272	chrX	20625555	20628635	+	Bidirectional	2692
sfur_LNC0296	chrX	29634960	29635667	-	Bidirectional	341
sfur_LNC0300	chrX	33325971	33328084	-	Bidirectional	2081
sfur_LNC0324	Scaffold_266	132844	135927	+	Bidirectional	2695
sfur_LNC0333	chr1	46430823	46433231	+	Bidirectional	1433
sfur_LNC0343	chr1	49818113	49819166	-	Bidirectional	367
sfur_LNC0353	chr1	53622178	53626177	-	Bidirectional	3968
sfur_LNC0413	chr10	9047046	9052388	-	Bidirectional	5153
sfur_LNC0428	chr10	15792002	15799000	-	Bidirectional	2066
sfur_LNC0477	chr11	8682034	8686847	-	Bidirectional	4442
sfur_LNC0488	chr11	16170146	16176401	-	Bidirectional	3726
sfur_LNC0495	chr11	22807821	22809490	-	Bidirectional	987
sfur_LNC0517	chr12	5317481	5322398	+	Bidirectional	1067
sfur_LNC0520	chr12	6920205	6924332	+	Bidirectional	1745
sfur_LNC0549	chr12	17734556	17738787	-	Bidirectional	3762
sfur_LNC0567	chr13	178929	180581	+	Bidirectional	1517
sfur_LNC0571	chr13	2008610	2014803	-	Bidirectional	5978
sfur_LNC0572	chr13	2579101	2582167	+	Bidirectional	2837
sfur_LNC0621	chr14	1529922	1530125	+	Bidirectional	203
sfur_LNC0668	chr2	7963512	7968077	-	Bidirectional	2533
sfur_LNC0672	chr2	9834353	9841005	-	Bidirectional	2219
sfur_LNC0713	chr2	31642955	31644188	+	Bidirectional	771
sfur_LNC0718	chr2	33719888	33723587	-	Bidirectional	3359
sfur_LNC0720	chr2	35269428	35272277	+	Bidirectional	2114
sfur_LNC0729	chr2	36899468	36901319	.	Bidirectional	1851
sfur_LNC0732	chr2	39241727	39247681	+	Bidirectional	458
sfur_LNC0734	chr2	39379357	39381583	-	Bidirectional	1541
sfur_LNC0755	chr2	47740143	47741675	+	Bidirectional	1410
sfur_LNC0761	chr2	49849296	49864416	+	Bidirectional	789
sfur_LNC0812	chr1	8102476	8106407	+	Bidirectional	2151
sfur_LNC0846	chr3	35440638	35445797	+	Bidirectional	2484
sfur_LNC0854	chr3	36741267	36743599	.	Bidirectional	2332
sfur_LNC0873	chr3	42377314	42379240	+	Bidirectional	1881
sfur_LNC0924	chr3	66854002	66857313	+	Bidirectional	2808
sfur_LNC0962	chr4	21965564	21968967	+	Bidirectional	3252
sfur_LNC1032	chr5	2859705	2860964	-	Bidirectional	1136
sfur_LNC1045	chr5	6899396	6900366	+	Bidirectional	836
sfur_LNC1050	chr5	9645823	9649201	-	Bidirectional	990
sfur_LNC1072	chr5	23443835	23450407	.	Bidirectional	6572
sfur_LNC1091	chr5	32467022	32467390	.	Bidirectional	368
sfur_LNC1093	chr5	33185981	33187252	.	Bidirectional	1271
sfur_LNC1106	chr5	39602429	39602770	.	Bidirectional	341
sfur_LNC1144	chr6	3452715	3456239	-	Bidirectional	3053
sfur_LNC1160	chr6	14067465	14075406	-	Bidirectional	3799
sfur_LNC1173	chr6	16556653	16558566	+	Bidirectional	228
sfur_LNC0237	chrX	6358190	6363154	-	Bidirectional;Enhancer	4767
sfur_LNC0424	chr10	13488278	13489047	+	Bidirectional;Enhancer	616
sfur_LNC0543	chr12	16101860	16106280	+	Bidirectional;Enhancer	4230
sfur_LNC0754	chr2	47429746	47438206	-	Bidirectional;Enhancer	2033
sfur_LNC0814	chr3	23212572	23216967	-	Bidirectional;Enhancer	3048
sfur_LNC0024	chr6	29164614	29167119	+	Enhancer	2293
sfur_LNC0026	chr6	29949894	29954407	+	Enhancer	4462
sfur_LNC0047	chr6	40987702	40994382	-	Enhancer	5732
sfur_LNC0065	chr7	9491277	9494044	+	Enhancer	2607
sfur_LNC0178	chr8	25074006	25079330	+	Enhancer	4595
sfur_LNC0215	chr9	16093268	16094188	-	Enhancer	881
sfur_LNC0246	chrX	7699569	7705575	-	Enhancer	5950;2934
sfur_LNC0247	chr1	35910993	35911779	+	Enhancer	281
sfur_LNC0303	chrX	34387784	34393470	-	Enhancer	4482
sfur_LNC0314	chrX	40834810	40835013	+	Enhancer	203
sfur_LNC0354	chr1	54239170	54239589	-	Enhancer	205
sfur_LNC0364	chr1	57749977	57756496	-	Enhancer	1084
sfur_LNC0391	chr1	69027078	69030621	-	Enhancer	3391
sfur_LNC0469	chr11	3746735	3749533	-	Enhancer	2676
sfur_LNC0585	chr13	7782306	7783623	+	Enhancer	834
sfur_LNC0589	chr13	8738632	8742253	+	Enhancer	3621;3268
sfur_LNC0603	chr13	14070784	14072840	-	Enhancer	1950
sfur_LNC0719	chr2	34473018	34475304	-	Enhancer	2243
sfur_LNC0796	chr3	8492146	8495171	+	Enhancer	2637
sfur_LNC0906	chr3	57325064	57327525	+	Enhancer	2021
sfur_LNC0953	chr4	17370071	17373207	-	Enhancer	957
sfur_LNC1094	chr5	34291421	34293677	-	Enhancer	1384
sfur_LNC0001	chr6	18275990	18282653	+	Intergenic	1674
sfur_LNC0004	chr6	18914207	18916284	-	Intergenic	1983
sfur_LNC0009	chr6	22216152	22259417	+	Intergenic	1555
sfur_LNC0010	chr6	22262147	22263523	-	Intergenic	495
sfur_LNC0011	chr6	22265398	22266587	-	Intergenic	680;412
sfur_LNC0012	chr6	23074174	23078241	+	Intergenic	1748
sfur_LNC0013	chr6	23094571	23095052	.	Intergenic	481
sfur_LNC0014	chr6	24054032	24055777	+	Intergenic	232
sfur_LNC0016	chr6	24214714	24216844	-	Intergenic	1010
sfur_LNC0017	chr6	24322544	24323730	+	Intergenic	1144
sfur_LNC0018	chr6	24328024	24328703	-	Intergenic	350
sfur_LNC0025	chr1	24017197	24018821	+	Intergenic	694
sfur_LNC0028	chr6	30782983	30797013	-	Intergenic	2164
sfur_LNC0029	chr6	30791613	30794134	+	Intergenic	2440
sfur_LNC0030	chr6	30881869	30883775	+	Intergenic	1872
sfur_LNC0032	chr1	24327848	24342152	+	Intergenic	1972
sfur_LNC0033	chr1	24328715	24333697	.	Intergenic	4982
sfur_LNC0036	chr6	35069379	35070864	+	Intergenic	1436
sfur_LNC0038	chr1	23515485	23522644	-	Intergenic	6005
sfur_LNC0042	chr6	37752062	37755009	-	Intergenic	2743
sfur_LNC0044	chr1	25038126	25044687	+	Intergenic	2310
sfur_LNC0045	chr6	39506833	39509451	+	Intergenic	2548
sfur_LNC0048	chr1	25150300	25150595	-	Intergenic	295
sfur_LNC0052	chr7	1673549	1676081	+	Intergenic	2320
sfur_LNC0054	chr7	2439275	2441100	-	Intergenic	1431
sfur_LNC0058	chr7	7661463	7664329	.	Intergenic	2866
sfur_LNC0060	chr7	8809467	8811504	-	Intergenic	1591
sfur_LNC0061	chr7	8812073	8815655	-	Intergenic	2879
sfur_LNC0067	chr7	10802641	10807835	+	Intergenic	4187
sfur_LNC0070	chr7	11814814	11815943	-	Intergenic	421
sfur_LNC0071	chr1	26563896	26565509	-	Intergenic	1570
sfur_LNC0072	chr7	13038386	13043998	+	Intergenic	5612
sfur_LNC0073	chr7	12575292	12578090	+	Intergenic	2764
sfur_LNC0074	chr7	13933220	13935785	.	Intergenic	2565
sfur_LNC0075	chr7	17495650	17499696	+	Intergenic	4046
sfur_LNC0076	chr7	17528644	17534545	+	Intergenic	3385
sfur_LNC0077	chr7	17538153	17548971	+	Intergenic	10741;10741
sfur_LNC0078	chr7	17573655	17575865	+	Intergenic	1403
sfur_LNC0079	chr1	27301002	27301456	+	Intergenic	405
sfur_LNC0081	chr7	19906906	19909217	+	Intergenic	1748
sfur_LNC0082	chr7	20097921	20100228	+	Intergenic	1737
sfur_LNC0084	Scaffold_122	8274	13382	-	Intergenic	1243
sfur_LNC0087	chr7	22706298	22709600	-	Intergenic	2915
sfur_LNC0088	chr7	23002582	23005655	+	Intergenic	2588
sfur_LNC0091	chr7	24380115	24381032	-	Intergenic	775
sfur_LNC0092	chr7	24627114	24627332	.	Intergenic	218
sfur_LNC0093	chr7	23956978	23961394	+	Intergenic	3410
sfur_LNC0096	chr7	27829159	27830611	.	Intergenic	1452
sfur_LNC0101	chr7	31020005	31024671	+	Intergenic	3165
sfur_LNC0109	chr7	36118142	36120091	-	Intergenic	625;603
sfur_LNC0112	chr7	35956433	35959368	+	Intergenic	2655
sfur_LNC0113	chr7	38183642	38184648	+	Intergenic	939
sfur_LNC0114	chr7	38187690	38188599	+	Intergenic	876
sfur_LNC0115	chr7	38265878	38268083	+	Intergenic	2106
sfur_LNC0117	chr7	38366990	38368437	+	Intergenic	557
sfur_LNC0119	chr7	39048921	39049422	-	Intergenic	403
sfur_LNC0120	chr7	39446860	39447302	.	Intergenic	442
sfur_LNC0121	chr7	39064308	39072578	+	Intergenic	6675
sfur_LNC0122	chr7	40033538	40035896	+	Intergenic	2317
sfur_LNC0123	chr7	40685871	40686313	.	Intergenic	442
sfur_LNC0126	chr7	41592808	41596051	.	Intergenic	3243
sfur_LNC0129	chr8	308178	317452	+	Intergenic	8709
sfur_LNC0132	chr8	1546443	1565815	-	Intergenic	1851
sfur_LNC0133	chr8	2444166	2446726	-	Intergenic	2437;2225
sfur_LNC0134	chr8	2446853	2450616	+	Intergenic	3524
sfur_LNC0136	chr1	29834615	29838826	-	Intergenic	603
sfur_LNC0137	chr8	4929344	4932909	-	Intergenic	2945
sfur_LNC0140	chr8	7038439	7038643	.	Intergenic	204
sfur_LNC0144	chr8	9801795	9816404	-	Intergenic	890
sfur_LNC0145	chr8	10310247	10314857	+	Intergenic	3768
sfur_LNC0150	chr8	12186483	12190707	-	Intergenic	3901
sfur_LNC0153	chr1	30444242	30446928	+	Intergenic	2470
sfur_LNC0154	chr8	14166016	14166711	+	Intergenic	695
sfur_LNC0156	chr8	15785122	15791071	-	Intergenic	4016
sfur_LNC0157	Scaffold_243	2118	4911	-	Intergenic	2204
sfur_LNC0158	chr8	16279804	16281994	-	Intergenic	2151
sfur_LNC0162	chr8	18192794	18196693	-	Intergenic	3502
sfur_LNC0163	chr8	18334548	18344163	-	Intergenic	4987
sfur_LNC0167	chr1	32498872	32503077	-	Intergenic	625
sfur_LNC0169	chr8	21847603	21851661	+	Intergenic	1190
sfur_LNC0172	chr8	23216021	23221546	-	Intergenic	3955
sfur_LNC0173	chr8	23221955	23222692	+	Intergenic	322
sfur_LNC0174	chr1	32602646	32611807	-	Intergenic	2066
sfur_LNC0179	Scaffold_245	7975	10243	+	Intergenic	1704
sfur_LNC0180	chr8	25584360	25586875	+	Intergenic	2084
sfur_LNC0181	chr8	30066197	30066436	-	Intergenic	239
sfur_LNC0183	chr8	31092402	31119011	-	Intergenic	1195
sfur_LNC0184	chr8	31362972	31398236	+	Intergenic	1569
sfur_LNC0185	chr8	31344991	31347756	-	Intergenic	2498
sfur_LNC0186	chr8	32346135	32362740	+	Intergenic	412
sfur_LNC0190	chr8	35337356	35340943	+	Intergenic	2739
sfur_LNC0191	chr8	35794420	35806030	+	Intergenic	5471
sfur_LNC0192	chr8	35803233	35806074	-	Intergenic	2807
sfur_LNC0193	chr9	2526470	2529859	-	Intergenic	3108
sfur_LNC0194	chr9	2964050	2986770	-	Intergenic	342
sfur_LNC0201	chr9	7496772	7498855	+	Intergenic	1865
sfur_LNC0204	chr9	11020969	11021360	.	Intergenic	391
sfur_LNC0205	chr9	10569251	10572042	+	Intergenic	1966
sfur_LNC0206	chr9	12255622	12257985	+	Intergenic	2286
sfur_LNC0208	chr9	12854042	12855039	+	Intergenic	759
sfur_LNC0210	chr9	13463607	13466531	+	Intergenic	2743
sfur_LNC0211	chr9	15145077	15148087	-	Intergenic	2977
sfur_LNC0212	chr9	15305109	15307510	+	Intergenic	2368
sfur_LNC0214	chr9	15345118	15347804	+	Intergenic	961
sfur_LNC0216	chr9	16617755	16647515	+	Intergenic	420
sfur_LNC0220	chr9	18710837	18712561	+	Intergenic	1442
sfur_LNC0221	chr9	19417423	19419273	.	Intergenic	1850
sfur_LNC0222	chr9	19655077	19656680	-	Intergenic	284
sfur_LNC0233	chrX	2668673	2672228	-	Intergenic	3391
sfur_LNC0234	chrX	3343225	3348544	-	Intergenic	564
sfur_LNC0235	chrX	4090004	4098226	+	Intergenic	6351;5923
sfur_LNC0236	chrX	4684626	4688798	+	Intergenic	1445
sfur_LNC0242	chrX	7637549	7638295	.	Intergenic	746
sfur_LNC0243	chrX	7542709	7546051	-	Intergenic	3166
sfur_LNC0244	chrX	7774638	7776878	.	Intergenic	2240
sfur_LNC0245	chrX	7699113	7702206	+	Intergenic	2764
sfur_LNC0253	chrX	11366562	11369075	-	Intergenic	2082
sfur_LNC0254	chrX	11742178	11743809	+	Intergenic	1525
sfur_LNC0258	chrX	13861387	13861937	.	Intergenic	550
sfur_LNC0262	chrX	15829328	15836261	-	Intergenic	4432
sfur_LNC0267	chrX	17674081	17678895	-	Intergenic	2888
sfur_LNC0268	chrX	18344529	18346824	+	Intergenic	1606
sfur_LNC0273	chrX	22633699	22640312	+	Intergenic	4270
sfur_LNC0274	chrX	22635325	22640638	-	Intergenic	4259
sfur_LNC0275	chrX	23035264	23040266	-	Intergenic	4321
sfur_LNC0276	chrX	23345868	23351879	+	Intergenic	4804
sfur_LNC0277	chrX	23381699	23382760	.	Intergenic	1061
sfur_LNC0278	chrX	22837736	22842963	+	Intergenic	4689
sfur_LNC0279	chrX	24840755	24849122	-	Intergenic	4561
sfur_LNC0281	chrX	25098991	25101297	.	Intergenic	2306
sfur_LNC0282	chrX	25682980	25684143	+	Intergenic	1163
sfur_LNC0283	chrX	25681120	25682633	+	Intergenic	1383
sfur_LNC0285	chrX	25764174	25785104	-	Intergenic	464
sfur_LNC0286	chrX	25774910	25779412	+	Intergenic	2897
sfur_LNC0287	chrX	26254969	26265504	-	Intergenic	4854
sfur_LNC0289	chrX	27263911	27277798	+	Intergenic	12772
sfur_LNC0290	chrX	27281763	27290946	-	Intergenic	8949
sfur_LNC0291	chrX	27291900	27298841	+	Intergenic	2564
sfur_LNC0292	chrX	27299085	27308258	+	Intergenic	4771
sfur_LNC0293	chrX	27601380	27602664	+	Intergenic	1096
sfur_LNC0294	chrX	28605533	28612715	+	Intergenic	2699
sfur_LNC0297	chrX	29787772	29789628	.	Intergenic	1856
sfur_LNC0298	chrX	30930808	30937709	-	Intergenic	2701
sfur_LNC0302	chrX	34187756	34195380	+	Intergenic	6941
sfur_LNC0304	chrX	34902037	34907648	.	Intergenic	5611
sfur_LNC0309	chrX	37628527	37632504	-	Intergenic	3777
sfur_LNC0310	chrX	38111346	38114050	+	Intergenic	1591
sfur_LNC0311	chrX	37766601	37769636	+	Intergenic	2979
sfur_LNC0315	chrX	41062981	41081398	+	Intergenic	444
sfur_LNC0317	chr1	40368210	40372182	+	Intergenic	1111
sfur_LNC0318	chr1	41061429	41063170	+	Intergenic	232
sfur_LNC0319	Scaffold_266	111462	112652	+	Intergenic	333
sfur_LNC0321	chr1	41891869	41894910	+	Intergenic	1753
sfur_LNC0322	chr1	42294276	42294556	-	Intergenic	219
sfur_LNC0330	chr1	45764905	45766502	+	Intergenic	1548
sfur_LNC0335	chr1	47388553	47392387	-	Intergenic	1991
sfur_LNC0336	chr1	47126348	47127531	+	Intergenic	956
sfur_LNC0338	Scaffold_273	4586	8629	-	Intergenic	510
sfur_LNC0339	Scaffold_273	55939	56237	.	Intergenic	298
sfur_LNC0341	chr1	49575739	49577263	+	Intergenic	1223
sfur_LNC0342	chr1	49813975	49816951	-	Intergenic	1983
sfur_LNC0345	Scaffold_280	35370	38960	+	Intergenic	743
sfur_LNC0346	Scaffold_284	15276	17212	-	Intergenic	1199
sfur_LNC0347	chr1	52870265	52872198	-	Intergenic	1867
sfur_LNC0348	chr1	52938301	52938813	-	Intergenic	445
sfur_LNC0362	chr1	56162584	56164565	-	Intergenic	1061
sfur_LNC0363	chr1	57222506	57224188	+	Intergenic	879
sfur_LNC0365	chr1	58154349	58157169	-	Intergenic	326
sfur_LNC0367	chr1	59780132	59801413	-	Intergenic	242
sfur_LNC0371	Scaffold_122	3783	6599	+	Intergenic	794
sfur_LNC0372	Scaffold_301	484	3582	+	Intergenic	1838
sfur_LNC0375	Scaffold_307	37937	41915	-	Intergenic	3937
sfur_LNC0378	chr1	63698487	63699185	.	Intergenic	698
sfur_LNC0379	chr1	63674250	63682417	+	Intergenic	4731
sfur_LNC0381	chr1	65074572	65079748	+	Intergenic	2726
sfur_LNC0382	chr1	66015856	66021098	+	Intergenic	3363
sfur_LNC0385	chr1	67707400	67709719	+	Intergenic	2167
sfur_LNC0386	chr1	67056665	67058330	+	Intergenic	1379
sfur_LNC0387	chr1	67077666	67080277	+	Intergenic	2562
sfur_LNC0388	chr1	68621379	68622273	+	Intergenic	854
sfur_LNC0390	chr1	68503373	68507397	+	Intergenic	3674
sfur_LNC0392	chr1	69372117	69374316	-	Intergenic	2143
sfur_LNC0396	Scaffold_325	770	42308	-	Intergenic	625
sfur_LNC0398	Scaffold_330	22620	26267	.	Intergenic	3647
sfur_LNC0407	chr10	8299969	8303656	-	Intergenic	2995
sfur_LNC0408	chr10	8570453	8570691	.	Intergenic	238
sfur_LNC0410	chr10	8627770	8630759	+	Intergenic	2522
sfur_LNC0412	chr10	9825468	9826997	-	Intergenic	1489
sfur_LNC0414	chr10	9698877	9699623	.	Intergenic	746
sfur_LNC0417	chr10	11234665	11235312	-	Intergenic	434
sfur_LNC0421	Scaffold_132	16211	17509	.	Intergenic	1298
sfur_LNC0423	chr10	12545654	12547737	+	Intergenic	2083
sfur_LNC0425	Scaffold_373	909	1362	.	Intergenic	453
sfur_LNC0429	chr10	16243854	16247160	+	Intergenic	3128
sfur_LNC0430	chr10	15872163	15874472	+	Intergenic	2079
sfur_LNC0431	chr10	15933264	15937454	-	Intergenic	4127
sfur_LNC0432	chr10	16548796	16664874	+	Intergenic	5479
sfur_LNC0433	chr10	17365121	17370436	-	Intergenic	4586
sfur_LNC0434	Scaffold_383	52446	55874	-	Intergenic	1340
sfur_LNC0435	chr10	17496254	17647321	-	Intergenic	2452
sfur_LNC0436	chr10	19303381	19304708	+	Intergenic	1078
sfur_LNC0437	chr10	20065084	20096586	+	Intergenic	240
sfur_LNC0438	chr10	22704824	22706683	+	Intergenic	1079
sfur_LNC0440	chr10	23431108	23464712	-	Intergenic	2020
sfur_LNC0442	Scaffold_398	24457	27951	.	Intergenic	3494
sfur_LNC0444	Scaffold_393	31690	32778	-	Intergenic	277
sfur_LNC0446	Scaffold_400	14216	28849	-	Intergenic	4863
sfur_LNC0448	chr10	26945998	26949373	.	Intergenic	3375
sfur_LNC0450	chr10	28622200	28623537	-	Intergenic	1063
sfur_LNC0454	chr10	30544213	30586797	+	Intergenic	1148;1164
sfur_LNC0456	chr10	31728872	31730648	-	Intergenic	948
sfur_LNC0457	Scaffold_422	57871	62284	-	Intergenic	3043
sfur_LNC0461	Scaffold_425	1927	6155	+	Intergenic	4190
sfur_LNC0462	Scaffold_425	16401	20925	-	Intergenic	4475
sfur_LNC0464	Scaffold_430	5018	5247	.	Intergenic	229
sfur_LNC0466	chr11	2705257	2706691	+	Intergenic	516
sfur_LNC0467	chr11	3099743	3106995	+	Intergenic	7065
sfur_LNC0468	chr11	3553584	3557204	+	Intergenic	2813
sfur_LNC0471	chr11	4781729	4783202	+	Intergenic	659
sfur_LNC0472	chr11	5893460	5895299	.	Intergenic	1839
sfur_LNC0474	chr11	6357967	6359843	+	Intergenic	1123
sfur_LNC0475	chr11	7656640	7657189	.	Intergenic	549
sfur_LNC0476	chr11	8406122	8407227	.	Intergenic	1105
sfur_LNC0478	chr11	8592779	8597132	+	Intergenic	4169
sfur_LNC0480	Scaffold_448	6605	9740	.	Intergenic	3135
sfur_LNC0481	Scaffold_457	5101	5995	-	Intergenic	852
sfur_LNC0482	Scaffold_458	10588	12016	-	Intergenic	1039
sfur_LNC0483	chr11	12092798	12095193	-	Intergenic	2275
sfur_LNC0484	Scaffold_468	13386	14649	.	Intergenic	1263
sfur_LNC0486	chr11	14682020	14684411	-	Intergenic	2187
sfur_LNC0490	chr11	19323013	19328149	+	Intergenic	2467
sfur_LNC0491	chr11	20539189	20542598	+	Intergenic	3306
sfur_LNC0493	chr11	22077790	22080777	+	Intergenic	2291
sfur_LNC0497	Scaffold_132	48057	55626	+	Intergenic	3188;1536
sfur_LNC0499	chr11	25819217	25820353	-	Intergenic	852
sfur_LNC0500	chr11	26231300	26279204	-	Intergenic	843
sfur_LNC0503	chr11	27286124	27290535	-	Intergenic	4304
sfur_LNC0504	chr11	27774391	27775982	-	Intergenic	1392
sfur_LNC0508	Scaffold_14	9962	12618	+	Intergenic	2605
sfur_LNC0511	chr12	698222	698433	.	Intergenic	211
sfur_LNC0512	Scaffold_502	51679	54019	-	Intergenic	757
sfur_LNC0514	chr12	3342211	3343706	-	Intergenic	1453
sfur_LNC0516	Scaffold_142	14285	16017	.	Intergenic	1732
sfur_LNC0524	chr12	7881774	7882086	-	Intergenic	272
sfur_LNC0525	Scaffold_15	16993	17458	.	Intergenic	465
sfur_LNC0527	chr12	8572097	8575105	+	Intergenic	2634
sfur_LNC0528	chr12	8693311	8694059	.	Intergenic	748
sfur_LNC0530	chr12	9546456	9549853	-	Intergenic	3360
sfur_LNC0532	Scaffold_527	85941	91489	+	Intergenic	3644;1219
sfur_LNC0538	chr12	14690752	14693916	.	Intergenic	3164
sfur_LNC0539	chr12	15091098	15092147	.	Intergenic	1049
sfur_LNC0540	chr12	15472639	15476505	-	Intergenic	3769
sfur_LNC0547	chr12	16955887	16959925	+	Intergenic	3926
sfur_LNC0550	chr12	17886162	17888272	-	Intergenic	2056
sfur_LNC0552	chr12	18215075	18220410	.	Intergenic	5335
sfur_LNC0553	chr12	18222386	18248340	+	Intergenic	330;311
sfur_LNC0554	Scaffold_57	13343	19504	+	Intergenic	5973
sfur_LNC0558	chr12	21033221	21034500	.	Intergenic	1279
sfur_LNC0559	chr12	21409689	21411880	+	Intergenic	1534
sfur_LNC0560	chr12	21437869	21438104	+	Intergenic	235
sfur_LNC0561	chr12	21461372	21462097	+	Intergenic	725
sfur_LNC0562	Scaffold_571	1469	6360	-	Intergenic	4891;4187
sfur_LNC0564	chr12	21790891	21792771	-	Intergenic	1663
sfur_LNC0565	chr12	22174588	22261642	+	Intergenic	2809
sfur_LNC0568	chr13	297053	298583	+	Intergenic	1246
sfur_LNC0570	chr13	1299596	1328123	+	Intergenic	656
sfur_LNC0575	chr13	5338705	5342200	+	Intergenic	2045
sfur_LNC0578	Scaffold_609	18798	19264	.	Intergenic	466
sfur_LNC0579	chr13	6949493	6955916	-	Intergenic	6270
sfur_LNC0580	chr13	6951542	6954332	+	Intergenic	2756
sfur_LNC0584	chr13	7399576	7403504	-	Intergenic	1520
sfur_LNC0586	chr13	7847968	7851467	+	Intergenic	2679
sfur_LNC0587	chr13	8291677	8322889	+	Intergenic	292
sfur_LNC0588	chr13	8646497	8654558	-	Intergenic	5518
sfur_LNC0591	chr13	9141676	9146554	.	Intergenic	4878
sfur_LNC0599	chr13	11828434	11833039	-	Intergenic	4036
sfur_LNC0605	Scaffold_72	41893	46494	-	Intergenic	2573
sfur_LNC0607	Scaffold_75	480	735	.	Intergenic	255
sfur_LNC0610	chr13	15638791	15685865	-	Intergenic	47074
sfur_LNC0612	chr13	17990204	17993135	-	Intergenic	2931
sfur_LNC0613	Scaffold_78	80274	81783	.	Intergenic	1509
sfur_LNC0614	chr13	18179327	18180391	+	Intergenic	1029
sfur_LNC0615	chr13	18614149	18614544	-	Intergenic	365
sfur_LNC0616	chr14	597700	599274	+	Intergenic	969
sfur_LNC0617	chr13	18681595	18697786	+	Intergenic	527
sfur_LNC0618	chr14	715656	717459	+	Intergenic	1803
sfur_LNC0620	Scaffold_8	110437	110949	-	Intergenic	443
sfur_LNC0622	chr14	1789727	1790525	.	Intergenic	798
sfur_LNC0624	Scaffold_8	183341	185538	-	Intergenic	254
sfur_LNC0626	Scaffold_8	202568	204316	+	Intergenic	232
sfur_LNC0627	chr14	3999451	4002223	-	Intergenic	2701
sfur_LNC0629	chr14	5482058	5484742	-	Intergenic	1481
sfur_LNC0631	chr14	5935430	5935636	.	Intergenic	206
sfur_LNC0632	chr14	6546402	6550438	+	Intergenic	1374
sfur_LNC0633	Scaffold_158	144030	148789	+	Intergenic	2484;2467
sfur_LNC0635	chr14	8224611	8226163	-	Intergenic	284
sfur_LNC0636	chr14	8233449	8236381	-	Intergenic	2450
sfur_LNC0637	chr14	8447141	8450051	+	Intergenic	1680
sfur_LNC0638	chr14	8505243	8508104	+	Intergenic	2322
sfur_LNC0642	chr14	8926900	8931452	+	Intergenic	211
sfur_LNC0643	Scaffold_82	26563	33963	-	Intergenic	5517
sfur_LNC0645	chr14	9638236	9641355	-	Intergenic	939
sfur_LNC0648	Scaffold_93	1452	4396	+	Intergenic	579
sfur_LNC0652	chr14	13291682	13292070	.	Intergenic	388
sfur_LNC0655	chr14	13681246	13681536	-	Intergenic	290
sfur_LNC0658	chr2	2321023	2321228	+	Intergenic	205
sfur_LNC0659	chr1	250909	251647	.	Intergenic	738
sfur_LNC0660	chr2	3780746	3781538	-	Intergenic	740
sfur_LNC0663	chr2	4885185	4982146	+	Intergenic	309;353
sfur_LNC0665	chr2	6067954	6070031	+	Intergenic	500
sfur_LNC0666	chr2	6114580	6115500	-	Intergenic	558
sfur_LNC0667	Scaffold_16	25290	27542	+	Intergenic	1335
sfur_LNC0674	chr2	10358047	10362471	-	Intergenic	3055
sfur_LNC0675	chr2	12598067	12599561	-	Intergenic	1214
sfur_LNC0676	chr2	13346311	13352661	+	Intergenic	6350
sfur_LNC0677	chr2	13021598	13024778	+	Intergenic	3023
sfur_LNC0679	chr2	14225433	14233665	-	Intergenic	2369
sfur_LNC0680	chr2	14571315	14571538	-	Intergenic	223
sfur_LNC0681	chr2	15778277	15779585	-	Intergenic	1187
sfur_LNC0682	chr2	16060685	16103345	-	Intergenic	2516
sfur_LNC0689	chr2	17751519	17752788	+	Intergenic	841
sfur_LNC0690	chr2	17753166	17755258	+	Intergenic	628
sfur_LNC0696	chr1	2543273	2544275	+	Intergenic	661
sfur_LNC0698	chr2	21235760	21235961	.	Intergenic	201
sfur_LNC0699	chr2	21893967	21898156	-	Intergenic	3204
sfur_LNC0701	chr2	23549297	23554074	-	Intergenic	325
sfur_LNC0703	chr2	25970782	25972292	+	Intergenic	1470
sfur_LNC0704	chr2	26823937	26825777	.	Intergenic	1840
sfur_LNC0705	chr2	27540095	27541967	.	Intergenic	1872
sfur_LNC0706	chr2	27753924	27760751	-	Intergenic	1991
sfur_LNC0707	chr2	28529568	28531412	.	Intergenic	1844
sfur_LNC0708	chr2	28957410	28961530	+	Intergenic	3254
sfur_LNC0711	chr2	30376513	30378256	.	Intergenic	1743
sfur_LNC0721	chr2	35301015	35304324	+	Intergenic	3309
sfur_LNC0725	chr2	36178155	36182552	-	Intergenic	2381
sfur_LNC0726	chr2	36184105	36189541	-	Intergenic	5296
sfur_LNC0727	chr2	36402093	36404778	-	Intergenic	2234
sfur_LNC0728	chr2	36409455	36411144	-	Intergenic	224
sfur_LNC0737	chr2	40547710	40553747	-	Intergenic	4103
sfur_LNC0740	chr2	41349247	41356472	+	Intergenic	3848
sfur_LNC0744	chr2	43247205	43252707	-	Intergenic	2862
sfur_LNC0745	chr2	43387215	43396009	+	Intergenic	465
sfur_LNC0747	chr1	4728511	4768311	-	Intergenic	39800
sfur_LNC0748	chr2	45560744	45560958	.	Intergenic	214
sfur_LNC0749	chr2	45985085	45985982	+	Intergenic	725
sfur_LNC0750	chr1	4770689	4771992	-	Intergenic	1183
sfur_LNC0751	chr2	46957762	46964550	-	Intergenic	6102
sfur_LNC0756	chr2	47760620	47762261	+	Intergenic	1136
sfur_LNC0760	chr2	48968983	48972336	-	Intergenic	1258
sfur_LNC0766	chr2	53205782	53205987	.	Intergenic	205
sfur_LNC0767	chr1	5461155	5465322	+	Intergenic	3703
sfur_LNC0768	chr2	54508090	54511846	-	Intergenic	3714
sfur_LNC0771	chr2	56478931	56479693	+	Intergenic	724
sfur_LNC0773	chr2	57019410	57021460	-	Intergenic	1902
sfur_LNC0776	chr2	59273708	59276688	-	Intergenic	2937
sfur_LNC0777	chr2	60019170	60021741	-	Intergenic	2506
sfur_LNC0778	chr2	61229217	61275292	+	Intergenic	3900
sfur_LNC0779	chr2	61366468	61396621	+	Intergenic	1707
sfur_LNC0780	chr2	61765408	61772809	-	Intergenic	5810
sfur_LNC0783	chr1	6195688	6196077	.	Intergenic	389
sfur_LNC0784	chr3	1705599	1707532	-	Intergenic	1859
sfur_LNC0785	chr3	3045952	3057339	+	Intergenic	5248;2840
sfur_LNC0786	chr3	2924104	2953795	+	Intergenic	287
sfur_LNC0788	chr3	5218970	5233210	-	Intergenic	244
sfur_LNC0789	chr3	5668189	5670384	-	Intergenic	2134
sfur_LNC0792	chr3	7329844	7335222	+	Intergenic	5227
sfur_LNC0795	chr3	7872929	7873394	.	Intergenic	465
sfur_LNC0797	chr1	7693384	7694747	-	Intergenic	1128
sfur_LNC0807	chr1	7329225	7331461	-	Intergenic	2199
sfur_LNC0808	chr1	7465830	7468571	+	Intergenic	2290
sfur_LNC0815	chr3	23457591	23461682	-	Intergenic	3022
sfur_LNC0820	chr3	25635557	25635932	+	Intergenic	375
sfur_LNC0821	chr3	26132965	26137519	+	Intergenic	2540
sfur_LNC0823	chr3	25726438	25732120	-	Intergenic	4906
sfur_LNC0825	chr3	26507904	26508598	.	Intergenic	694
sfur_LNC0830	chr3	26679784	26682366	-	Intergenic	2267
sfur_LNC0832	chr3	29129772	29131621	.	Intergenic	1849
sfur_LNC0833	chr3	29901559	29907499	+	Intergenic	1089
sfur_LNC0834	chr3	29951723	29955867	+	Intergenic	3890
sfur_LNC0837	chr3	31679093	31680750	-	Intergenic	1370
sfur_LNC0840	chr3	32867855	32881544	+	Intergenic	1419
sfur_LNC0841	chr3	33463962	33509985	+	Intergenic	2793
sfur_LNC0842	chr3	33609582	33623135	+	Intergenic	2494
sfur_LNC0843	chr3	34111718	34150539	+	Intergenic	2477
sfur_LNC0844	chr3	34653170	34666506	-	Intergenic	12130
sfur_LNC0845	chr3	35015389	35017530	-	Intergenic	2093
sfur_LNC0848	Scaffold_17	511807	513201	+	Intergenic	1243
sfur_LNC0849	chr1	8784065	8788535	-	Intergenic	3672
sfur_LNC0850	chr3	35767185	35768290	+	Intergenic	1053
sfur_LNC0851	chr3	36277549	36277770	.	Intergenic	221
sfur_LNC0858	chr1	8997989	9006612	-	Intergenic	6748
sfur_LNC0859	chr3	39072750	39074108	-	Intergenic	1217
sfur_LNC0860	chr3	39092415	39101030	+	Intergenic	4608
sfur_LNC0861	chr3	39278035	39280917	.	Intergenic	2882
sfur_LNC0864	chr1	9531087	9548131	+	Intergenic	2627
sfur_LNC0866	Scaffold_17	458852	465483	+	Intergenic	4593
sfur_LNC0867	chr1	9954157	9954853	.	Intergenic	696
sfur_LNC0869	chr1	10004925	10010234	+	Intergenic	3562
sfur_LNC0870	chr1	9994025	9998178	+	Intergenic	4078
sfur_LNC0876	chr3	43059794	43066569	+	Intergenic	4288
sfur_LNC0877	Scaffold_17	513491	515624	-	Intergenic	328
sfur_LNC0878	chr3	45073279	45075653	+	Intergenic	2006
sfur_LNC0881	chr3	45881242	45881521	-	Intergenic	237
sfur_LNC0882	chr3	46095876	46099512	+	Intergenic	2276
sfur_LNC0885	chr1	9742714	9743647	-	Intergenic	774
sfur_LNC0887	chr3	47744414	47746683	-	Intergenic	2186
sfur_LNC0890	chr3	49510109	49516737	-	Intergenic	6398
sfur_LNC0891	chr3	51645685	51653887	-	Intergenic	2747
sfur_LNC0895	chr3	54330936	54331267	.	Intergenic	331
sfur_LNC0896	chr3	55008421	55033454	+	Intergenic	2586
sfur_LNC0898	chr3	55390242	55398712	+	Intergenic	2523
sfur_LNC0900	chr3	55519542	55545037	+	Intergenic	4421
sfur_LNC0902	chr3	55764051	55764255	.	Intergenic	204
sfur_LNC0905	chr3	56314086	56322804	-	Intergenic	3046
sfur_LNC0908	chr3	58758977	58761414	-	Intergenic	2213
sfur_LNC0911	chr3	62769716	62773847	-	Intergenic	4091
sfur_LNC0912	chr3	62773958	62778544	.	Intergenic	4586
sfur_LNC0913	chr3	62753415	62763240	+	Intergenic	8074
sfur_LNC0914	chr3	62796679	62800046	+	Intergenic	3325
sfur_LNC0915	chr3	62783922	62791823	+	Intergenic	3196
sfur_LNC0917	chr3	63861866	63863526	-	Intergenic	1073
sfur_LNC0930	chr4	3261186	3263692	+	Intergenic	1765
sfur_LNC0934	chr4	4428189	4432973	+	Intergenic	3349
sfur_LNC0936	chr4	7026338	7040578	+	Intergenic	1586
sfur_LNC0937	chr4	7634049	7637058	+	Intergenic	2918
sfur_LNC0940	chr4	9369771	9371309	+	Intergenic	213
sfur_LNC0941	chr4	10138389	10140620	-	Intergenic	1034
sfur_LNC0945	chr4	12426981	12430693	+	Intergenic	523
sfur_LNC0947	chr4	12859296	12861211	-	Intergenic	1039
sfur_LNC0949	chr4	13542814	13543582	-	Intergenic	768
sfur_LNC0950	chr4	14219878	14286808	+	Intergenic	2007
sfur_LNC0956	chr1	13374195	13375985	.	Intergenic	1790
sfur_LNC0958	chr4	17981594	18062455	+	Intergenic	3204
sfur_LNC0960	chr4	20398973	20400270	.	Intergenic	1297
sfur_LNC0961	chr4	20394536	20395642	.	Intergenic	1106
sfur_LNC0970	chr4	25047964	25053687	+	Intergenic	290
sfur_LNC0971	chr4	25107431	25110622	-	Intergenic	1863
sfur_LNC0972	chr4	25385273	25388882	-	Intergenic	1779
sfur_LNC0974	chr4	28310813	28320700	-	Intergenic	3355
sfur_LNC0977	chr4	28990106	28992171	.	Intergenic	2065
sfur_LNC0979	chr4	29384051	29388212	+	Intergenic	3908
sfur_LNC0980	chr4	29408181	29423295	-	Intergenic	621
sfur_LNC0982	chr4	29906676	29911688	+	Intergenic	2652
sfur_LNC0984	chr4	30714982	30719975	+	Intergenic	1202
sfur_LNC0986	chr4	32458114	32458642	.	Intergenic	528
sfur_LNC0987	chr4	32327663	32330860	+	Intergenic	3197
sfur_LNC0988	chr4	31590920	31593523	+	Intergenic	2574
sfur_LNC0997	chr4	39076321	39077469	+	Intergenic	1101
sfur_LNC1001	Scaffold_181	53011	54461	+	Intergenic	792
sfur_LNC1007	chr4	44445193	44447698	+	Intergenic	2356
sfur_LNC1009	chr4	45803594	45804483	-	Intergenic	756
sfur_LNC1010	chr4	45951557	45952930	+	Intergenic	1294
sfur_LNC1012	chr1	16006937	16008511	-	Intergenic	929
sfur_LNC1013	chr4	47043238	47043704	.	Intergenic	466
sfur_LNC1014	chr4	47045547	47046553	.	Intergenic	1006
sfur_LNC1017	chr4	51299129	51301563	-	Intergenic	1004
sfur_LNC1018	chr4	51349594	51349799	.	Intergenic	205
sfur_LNC1021	chr4	56520834	56524200	-	Intergenic	3324
sfur_LNC1025	chr4	56652753	56655040	+	Intergenic	1117
sfur_LNC1027	chr5	1197898	1279635	-	Intergenic	2619
sfur_LNC1028	chr5	1375532	1418581	-	Intergenic	226
sfur_LNC1030	chr5	2213621	2216999	+	Intergenic	1216
sfur_LNC1035	chr5	3431514	3431908	-	Intergenic	330
sfur_LNC1036	chr5	4402826	4404912	-	Intergenic	1991
sfur_LNC1038	chr5	5084127	5084610	-	Intergenic	422
sfur_LNC1047	chr5	6944712	6954645	+	Intergenic	870
sfur_LNC1053	chr5	10516295	10519403	+	Intergenic	2615
sfur_LNC1054	Scaffold_19	184925	197562	+	Intergenic	6498
sfur_LNC1055	chr5	11999893	12000114	.	Intergenic	221
sfur_LNC1056	chr5	12777108	12777565	.	Intergenic	457
sfur_LNC1058	chr5	15145750	15149412	+	Intergenic	3238
sfur_LNC1059	chr1	17631932	17634074	.	Intergenic	2142
sfur_LNC1061	chr5	17492098	17492368	.	Intergenic	270
sfur_LNC1062	chr5	16667890	16672956	+	Intergenic	2584
sfur_LNC1063	chr5	17396649	17418224	-	Intergenic	220
sfur_LNC1067	chr5	20495147	20498246	-	Intergenic	1600
sfur_LNC1074	chr5	23527213	23538030	-	Intergenic	4504
sfur_LNC1079	chr5	25436532	25482476	+	Intergenic	856
sfur_LNC1080	chr5	25570058	25577051	+	Intergenic	1287
sfur_LNC1081	chr5	25577105	25581650	-	Intergenic	2674;1106
sfur_LNC1082	chr5	28086655	28091379	+	Intergenic	4693
sfur_LNC1089	chr5	32067999	32075291	+	Intergenic	3320
sfur_LNC1090	chr5	32555271	32561933	-	Intergenic	2086
sfur_LNC1096	chr5	35314342	35323868	+	Intergenic	3444
sfur_LNC1104	chr1	19973699	19978164	-	Intergenic	2797
sfur_LNC1105	chr5	39250933	39258566	-	Intergenic	3399
sfur_LNC1107	chr5	39604475	39605217	+	Intergenic	537
sfur_LNC1111	chr5	41189505	41190648	.	Intergenic	1143
sfur_LNC1114	chr5	41354579	41357612	-	Intergenic	2549
sfur_LNC1120	chr5	43641363	43643211	-	Intergenic	363
sfur_LNC1124	chr5	45973304	45974831	-	Intergenic	1486
sfur_LNC1125	chr5	46527723	46529793	-	Intergenic	1794
sfur_LNC1127	chr5	49067982	49069393	.	Intergenic	1411
sfur_LNC1130	chr5	50618662	50620204	-	Intergenic	1463
sfur_LNC1140	chr6	1825485	1828305	+	Intergenic	2820
sfur_LNC1143	chr6	3400096	3402437	-	Intergenic	2091
sfur_LNC1146	chr6	3793887	3804853	-	Intergenic	10936;6459
sfur_LNC1147	chr6	4373821	4374443	.	Intergenic	622
sfur_LNC1149	chr6	5086274	5086586	.	Intergenic	312
sfur_LNC1150	chr6	5150803	5151490	-	Intergenic	408
sfur_LNC1152	chr1	22137737	22180004	+	Intergenic	5326
sfur_LNC1154	chr6	9531870	9534530	+	Intergenic	2630
sfur_LNC1158	chr1	22678782	22682896	+	Intergenic	3379
sfur_LNC1163	chr6	13896366	13916836	+	Intergenic	221
sfur_LNC1164	chr6	14643880	14649890	-	Intergenic	4804
sfur_LNC1165	chr6	14307596	14311164	-	Intergenic	2648
sfur_LNC1167	chr6	13580216	13581484	.	Intergenic	1268
sfur_LNC1168	chr6	14529405	14531146	.	Intergenic	1741
sfur_LNC1171	chr6	15691835	15699407	+	Intergenic	4087
sfur_LNC1172	chr6	16207451	16209169	-	Intergenic	1331
sfur_LNC0021	chr6	27057733	27058234	+	Intronic	294
sfur_LNC0035	chr6	34142761	34145281	+	Intronic	2088
sfur_LNC0051	chr7	1194621	1196412	+	Intronic	1594
sfur_LNC0064	chr7	9381200	9383037	.	Intronic	1837
sfur_LNC0066	chr7	10731371	10732821	.	Intronic	1450
sfur_LNC0080	chr7	19341820	19343784	.	Intronic	1964
sfur_LNC0085	chr1	27653805	27654666	-	Intronic	647
sfur_LNC0090	chr1	27994597	27995756	+	Intronic	1108
sfur_LNC0094	chr7	24710810	24716076	+	Intronic	2280
sfur_LNC0098	chr7	30677661	30678567	+	Intronic	852
sfur_LNC0104	chr7	32299667	32301010	+	Intronic	1209
sfur_LNC0108	chr7	35343763	35346992	-	Intronic	3045
sfur_LNC0127	chr8	149254	149742	.	Intronic	488
sfur_LNC0164	chr8	19255256	19257049	+	Intronic	1383
sfur_LNC0168	chr8	21766571	21768633	-	Intronic	1799
sfur_LNC0189	chr8	33929738	33930287	+	Intronic	450
sfur_LNC0198	chr9	7188408	7188931	+	Intronic	392
sfur_LNC0199	chr9	7189288	7191841	-	Intronic	2516
sfur_LNC0223	chr9	20171455	20171657	.	Intronic	202
sfur_LNC0224	chr9	20532186	20533746	-	Intronic	320
sfur_LNC0226	chr9	21221162	21223445	-	Intronic	2102
sfur_LNC0228	chr1	35169617	35170846	-	Intronic	938
sfur_LNC0230	chrX	1472255	1473419	+	Intronic	952
sfur_LNC0238	chrX	6506979	6509106	-	Intronic	2064
sfur_LNC0239	chrX	6520195	6520897	-	Intronic	627
sfur_LNC0255	chrX	13551819	13554277	.	Intronic	2458
sfur_LNC0259	chrX	15778570	15789719	+	Intronic	11120
sfur_LNC0260	chrX	15790500	15793555	+	Intronic	3026
sfur_LNC0280	chrX	24620426	24623007	+	Intronic	2080
sfur_LNC0288	chrX	26331804	26333112	.	Intronic	1308
sfur_LNC0306	chrX	36185317	36187663	+	Intronic	1683
sfur_LNC0308	chrX	37856625	37858708	+	Intronic	1895
sfur_LNC0316	chr1	39353597	39355155	-	Intronic	1239
sfur_LNC0323	chr1	42998283	42998938	+	Intronic	593
sfur_LNC0331	chr1	45854571	45859894	+	Intronic	2229
sfur_LNC0337	chr1	47277524	47280327	-	Intronic	496
sfur_LNC0350	chr1	53378949	53381960	.	Intronic	3011
sfur_LNC0352	chr1	53661480	53664014	+	Intronic	1964
sfur_LNC0370	Scaffold_292	15130	16428	.	Intronic	1298
sfur_LNC0377	chr1	63409858	63410271	+	Intronic	413
sfur_LNC0380	chr1	64656777	64657194	+	Intronic	357
sfur_LNC0397	chr1	73701565	73702223	-	Intronic	608
sfur_LNC0404	chr10	4367447	4368170	-	Intronic	616
sfur_LNC0411	chr10	6663343	6665875	+	Intronic	2485
sfur_LNC0455	chr10	30987813	30992802	+	Intronic	4780
sfur_LNC0487	chr11	14656057	14656964	+	Intronic	877
sfur_LNC0489	Scaffold_471	126860	128424	+	Intronic	1247
sfur_LNC0492	chr11	20902267	20905083	-	Intronic	2253
sfur_LNC0521	chr12	7000589	7008438	-	Intronic	6206
sfur_LNC0522	chr12	7125970	7127472	-	Intronic	1453
sfur_LNC0536	chr12	12819837	12821110	.	Intronic	1273
sfur_LNC0537	chr12	13577053	13577256	.	Intronic	203
sfur_LNC0576	chr13	5584603	5585092	.	Intronic	489
sfur_LNC0596	Scaffold_7	209041	209275	.	Intronic	234
sfur_LNC0628	chr14	4272527	4273346	-	Intronic	766
sfur_LNC0670	chr2	9463810	9465362	+	Intronic	1226
sfur_LNC0683	chr2	16593188	16594299	.	Intronic	1111
sfur_LNC0688	chr2	17607575	17608130	-	Intronic	448
sfur_LNC0697	chr2	21055467	21055741	+	Intronic	274
sfur_LNC0730	chr2	38394019	38395108	-	Intronic	795
sfur_LNC0731	chr2	39112389	39112690	-	Intronic	205
sfur_LNC0735	chr2	39407054	39408942	+	Intronic	1569
sfur_LNC0741	chr1	4822110	4823403	-	Intronic	1178
sfur_LNC0753	chr2	47196109	47197721	-	Intronic	1191
sfur_LNC0757	Scaffold_169	1584	2160	+	Intronic	238
sfur_LNC0758	chr1	5180638	5183602	-	Intronic	2924
sfur_LNC0763	chr2	51085581	51086854	.	Intronic	1273
sfur_LNC0772	chr2	56883504	56885528	+	Intronic	1801
sfur_LNC0804	chr3	12046988	12050228	-	Intronic	2442
sfur_LNC0809	chr3	17134381	17135046	+	Intronic	615
sfur_LNC0818	chr3	24707010	24709309	-	Intronic	207
sfur_LNC0827	chr3	26585084	26586482	+	Intronic	1369
sfur_LNC0828	chr3	26616677	26617997	+	Intronic	433
sfur_LNC0863	chr3	39378422	39379723	.	Intronic	1301
sfur_LNC0865	chr3	40023223	40026768	-	Intronic	2686
sfur_LNC0875	chr3	41871611	41875338	+	Intronic	3127
sfur_LNC0879	chr3	44925306	44928780	+	Intronic	2988
sfur_LNC0883	chr3	46380712	46384687	+	Intronic	3588
sfur_LNC0884	chr3	46422952	46423776	-	Intronic	795
sfur_LNC0886	chr3	47086758	47090689	+	Intronic	3128
sfur_LNC0892	chr3	51674598	51677856	.	Intronic	3258
sfur_LNC0897	chr3	55169574	55171151	-	Intronic	1240
sfur_LNC0920	chr1	12214504	12216421	+	Intronic	1883
sfur_LNC0932	chr4	3597434	3599043	+	Intronic	1581
sfur_LNC0939	chr1	12689355	12691230	+	Intronic	1617
sfur_LNC0978	chr4	28692170	28695284	-	Intronic	875
sfur_LNC0989	chr4	32895346	32896854	-	Intronic	1173
sfur_LNC0990	chr4	32889539	32893253	-	Intronic	1530
sfur_LNC0996	chr1	15553258	15555096	-	Intronic	921
sfur_LNC1022	chr4	56422260	56427430	-	Intronic	4351
sfur_LNC1026	chr5	284354	290012	+	Intronic	4733
sfur_LNC1033	chr5	3105693	3108441	-	Intronic	2455
sfur_LNC1040	chr5	5690344	5700311	-	Intronic	9927
sfur_LNC1057	chr5	13178112	13180150	-	Intronic	1979
sfur_LNC1060	chr5	16269386	16270660	.	Intronic	1274
sfur_LNC1064	chr5	18646824	18647419	+	Intronic	494
sfur_LNC1065	chr5	20083326	20083539	.	Intronic	213
sfur_LNC1083	chr5	28065224	28067791	+	Intronic	2090
sfur_LNC1086	chr5	31030187	31035008	-	Intronic	1971
sfur_LNC1088	chr5	30921491	30921886	.	Intronic	395
sfur_LNC1103	chr5	37444236	37444620	.	Intronic	384
sfur_LNC1110	chr5	40713608	40718099	-	Intronic	2257
sfur_LNC1129	chr5	50083065	50083559	+	Intronic	494
sfur_LNC1132	chr5	51264933	51265484	.	Intronic	551
sfur_LNC1138	chr5	52275491	52276838	-	Intronic	1000
sfur_LNC1141	Scaffold_197	22360	23102	.	Intronic	742
sfur_LNC1145	chr6	3617574	3620150	+	Intronic	2426
sfur_LNC1153	chr6	9786201	9786735	-	Intronic	487
sfur_LNC1162	chr6	13696018	13697793	-	Intronic	1653
sfur_LNC1174	chr6	16804595	16807598	-	Intronic	2066
sfur_LNC0743	chr2	43106509	43110021	-	Intronic;Sense	3512;3908
sfur_LNC0106	chr7	33788087	33791381	.	NA	3294
sfur_LNC0769	chr2	55345720	55348378	.	NA	2658
sfur_LNC1048	Scaffold_19	153331	155314	.	NA	1983
sfur_LNC0003	chr6	18713611	18966954	-	Sense	6923
sfur_LNC0005	chr6	19854507	19855325	+	Sense	378
sfur_LNC0006	chr6	19903271	19904379	-	Sense	1108
sfur_LNC0020	chr6	26918871	26920459	-	Sense	462
sfur_LNC0022	chr1	23981464	24021629	+	Sense	1291
sfur_LNC0023	chr6	29112068	29115197	+	Sense	2871
sfur_LNC0031	chr6	31342935	31346808	-	Sense	1130
sfur_LNC0034	chr6	33807151	33821826	-	Sense	7963;7919
sfur_LNC0040	chr6	35489403	35489658	+	Sense	255
sfur_LNC0041	chr6	36900136	36901798	+	Sense	290
sfur_LNC0050	chr7	1193774	1196936	-	Sense	2962
sfur_LNC0055	chr7	4843390	4845953	+	Sense	2563
sfur_LNC0059	chr7	8572231	8579126	-	Sense	921
sfur_LNC0062	chr7	9118526	9124787	-	Sense	5218
sfur_LNC0069	chr7	12083434	12083674	+	Sense	240
sfur_LNC0086	chr7	22796430	22799526	+	Sense	1463
sfur_LNC0097	chr7	29009434	29011919	-	Sense	2445
sfur_LNC0100	chr7	31025518	31029764	-	Sense	1772
sfur_LNC0103	chr7	32286760	32286965	+	Sense	205
sfur_LNC0107	chr7	34108204	34119277	+	Sense	3119
sfur_LNC0110	chr7	36162471	36168342	+	Sense	4703
sfur_LNC0111	chr7	36097915	36101215	-	Sense	3300
sfur_LNC0116	chr7	38337366	38432618	+	Sense	492
sfur_LNC0124	chr7	40842591	40845558	+	Sense	2909
sfur_LNC0125	chr7	41469019	41470381	+	Sense	1192
sfur_LNC0128	chr8	157102	160522	+	Sense	3420
sfur_LNC0130	chr8	1208967	1216283	-	Sense	1279
sfur_LNC0131	chr8	1107558	1113384	-	Sense	319
sfur_LNC0135	chr8	4118077	4119349	-	Sense	540
sfur_LNC0138	chr1	29853946	29857843	+	Sense	1444
sfur_LNC0142	chr8	8306352	8307739	+	Sense	640
sfur_LNC0143	chr8	9356833	9358547	-	Sense	835
sfur_LNC0147	chr1	30811887	30817974	+	Sense	6031
sfur_LNC0148	chr1	30854128	30855273	+	Sense	234
sfur_LNC0159	chr8	17485406	17487589	+	Sense	315
sfur_LNC0160	chr8	17495559	17498487	+	Sense	955
sfur_LNC0161	chr8	17504511	17506947	+	Sense	446
sfur_LNC0166	chr8	20683854	20684130	-	Sense	276
sfur_LNC0170	chr8	22342503	22343630	+	Sense	595
sfur_LNC0175	chr8	24927814	24930360	-	Sense	353
sfur_LNC0177	chr8	24600691	24605380	-	Sense	4608
sfur_LNC0182	chr8	30230273	30233038	+	Sense	2715
sfur_LNC0187	chr8	32568788	32573375	+	Sense	225
sfur_LNC0196	chr9	4601047	4603440	+	Sense	2317
sfur_LNC0200	chr9	7470840	7474630	+	Sense	231
sfur_LNC0203	chr9	10319640	10328003	-	Sense	2866
sfur_LNC0213	chr1	34359273	34363655	-	Sense	832
sfur_LNC0218	chr9	16830149	16831529	+	Sense	949
sfur_LNC0225	chr9	21053664	21061473	-	Sense	6999
sfur_LNC0227	chrX	1150021	1155436	-	Sense	2385
sfur_LNC0229	chrX	1190166	1202573	+	Sense	532
sfur_LNC0231	chrX	2081356	2083715	-	Sense	1271
sfur_LNC0241	chrX	6560835	6565073	+	Sense	2779;2706
sfur_LNC0250	chrX	9770664	9778690	-	Sense	3162
sfur_LNC0251	chrX	9608262	9703573	-	Sense	4793
sfur_LNC0252	chrX	10568568	10569929	-	Sense	235
sfur_LNC0256	chrX	13559921	13569553	+	Sense	3457
sfur_LNC0257	chrX	13681531	13683102	+	Sense	1272
sfur_LNC0261	chr1	36165098	36165350	-	Sense	252
sfur_LNC0264	chrX	16234281	16241027	+	Sense	799
sfur_LNC0265	chrX	16770332	16771241	+	Sense	656
sfur_LNC0266	chr1	36160052	36160304	-	Sense	252
sfur_LNC0269	chrX	18409043	18414308	+	Sense	4526
sfur_LNC0284	chrX	25631206	25632884	-	Sense	234
sfur_LNC0299	chrX	32020699	32022403	+	Sense	1401
sfur_LNC0301	chrX	33449025	33463364	-	Sense	2111
sfur_LNC0305	chrX	35172837	35175451	-	Sense	665
sfur_LNC0312	chrX	38382484	38387841	+	Sense	2008
sfur_LNC0325	chr1	43336824	43337067	-	Sense	243
sfur_LNC0327	chr1	44814652	44818503	-	Sense	2481
sfur_LNC0328	chr1	45099454	45099730	-	Sense	276
sfur_LNC0329	chr1	45544949	45549111	-	Sense	4122
sfur_LNC0332	Scaffold_131	12580	16349	-	Sense	479
sfur_LNC0344	chr1	49901220	49901520	+	Sense	300
sfur_LNC0355	chr1	54444906	54445203	+	Sense	297
sfur_LNC0356	chr1	54855553	54855763	-	Sense	210
sfur_LNC0357	chr1	55443764	55443983	-	Sense	219
sfur_LNC0358	chr1	55465277	55465927	-	Sense	454
sfur_LNC0359	chr1	55369794	55371272	+	Sense	232
sfur_LNC0360	Scaffold_29	2532	2751	-	Sense	219
sfur_LNC0361	chr1	56054402	56058804	-	Sense	3709
sfur_LNC0368	chr1	60214628	60221976	-	Sense	296
sfur_LNC0369	chr1	60919649	60925335	-	Sense	4812
sfur_LNC0374	chr1	62812317	62816612	-	Sense	2512
sfur_LNC0384	chr1	67259670	67259891	-	Sense	221
sfur_LNC0389	chr1	68280495	68305078	+	Sense	208
sfur_LNC0393	chr1	69619804	69621566	-	Sense	452
sfur_LNC0394	chr1	69836422	69838154	+	Sense	1698
sfur_LNC0399	chr1	73944191	73945250	-	Sense	1059
sfur_LNC0400	chr10	25235	25436	+	Sense	201
sfur_LNC0401	chr10	1028536	1031424	+	Sense	430
sfur_LNC0403	chr10	4086101	4091563	+	Sense	5336;5151
sfur_LNC0405	Scaffold_34	28064	29018	+	Sense	954
sfur_LNC0406	chr10	7000171	7002708	+	Sense	372
sfur_LNC0409	chr10	8528705	8532054	+	Sense	1193
sfur_LNC0415	chr10	10200605	10202441	-	Sense	1771
sfur_LNC0416	chr10	10865104	10878905	+	Sense	4483;4920
sfur_LNC0418	chr10	11267369	11272569	+	Sense	5072
sfur_LNC0419	chr10	12558153	12611839	+	Sense	381
sfur_LNC0422	chr10	12511429	12548622	-	Sense	3823
sfur_LNC0426	chr10	13376687	13444415	-	Sense	67728
sfur_LNC0439	chr10	23186541	23191906	-	Sense	3351
sfur_LNC0441	chr10	23756862	23761201	-	Sense	480
sfur_LNC0443	chr10	23851052	23896637	+	Sense	690
sfur_LNC0447	chr10	25947129	25948110	+	Sense	289
sfur_LNC0449	Scaffold_417	253	4049	-	Sense	2426
sfur_LNC0451	chr10	29036861	29048796	-	Sense	958
sfur_LNC0452	Scaffold_419	2349	6332	+	Sense	1155
sfur_LNC0458	chr10	33303566	33304421	-	Sense	639
sfur_LNC0459	chr10	33300268	33302231	-	Sense	1746
sfur_LNC0460	chr10	33359877	33455186	+	Sense	334
sfur_LNC0463	chr11	655713	656788	-	Sense	210
sfur_LNC0470	chr11	4731300	4781601	+	Sense	2472
sfur_LNC0473	chr11	6120310	6122095	+	Sense	511
sfur_LNC0479	chr11	8832944	8834915	+	Sense	396
sfur_LNC0485	chr11	14504615	14505041	+	Sense	426
sfur_LNC0494	chr11	22392805	22399261	+	Sense	280
sfur_LNC0496	chr11	23030714	23032722	-	Sense	222
sfur_LNC0498	chr11	25323084	25325428	-	Sense	422
sfur_LNC0505	chr11	28120722	28147745	-	Sense	2005
sfur_LNC0506	chr11	28678754	28682119	+	Sense	3365
sfur_LNC0507	chr11	28676675	28677498	+	Sense	383
sfur_LNC0509	chr12	504032	505061	-	Sense	210
sfur_LNC0510	chr12	507087	509584	-	Sense	290
sfur_LNC0515	chr12	4741887	4745373	-	Sense	1355
sfur_LNC0518	Scaffold_523	5768	10021	+	Sense	1358
sfur_LNC0523	chr12	7789628	7793259	-	Sense	3631
sfur_LNC0526	chr12	8436466	8439893	+	Sense	3287
sfur_LNC0529	chr12	8834718	8878488	+	Sense	823
sfur_LNC0531	chr12	10421260	10497679	-	Sense	2451
sfur_LNC0533	Scaffold_536	1321	3228	-	Sense	452
sfur_LNC0535	chr12	12627125	12736249	+	Sense	1052
sfur_LNC0546	Scaffold_543	3318	4178	+	Sense	287
sfur_LNC0548	chr12	17298926	17301139	-	Sense	2119;2119
sfur_LNC0551	chr12	17891403	17894500	-	Sense	271
sfur_LNC0556	chr12	19313987	19349096	+	Sense	759
sfur_LNC0566	chr12	23415790	23417841	+	Sense	324
sfur_LNC0582	chr13	7376152	7376924	-	Sense	390
sfur_LNC0583	chr13	7378834	7379945	-	Sense	444
sfur_LNC0593	chr13	10355048	10355903	+	Sense	644
sfur_LNC0594	Scaffold_67	17382	22647	+	Sense	2277
sfur_LNC0597	chr13	11360116	11365658	-	Sense	3170
sfur_LNC0598	chr13	11887506	11889668	+	Sense	310
sfur_LNC0601	chr13	13272869	13278277	-	Sense	540
sfur_LNC0606	chr13	14712603	14800137	-	Sense	575
sfur_LNC0608	chr13	15432853	15455163	+	Sense	2512
sfur_LNC0609	Scaffold_72	66665	68133	+	Sense	807
sfur_LNC0611	Scaffold_78	66542	71263	+	Sense	1075
sfur_LNC0619	Scaffold_16	13171	14847	+	Sense	234
sfur_LNC0623	chr14	2552015	2554503	+	Sense	1915
sfur_LNC0625	chr14	3499962	3501465	+	Sense	1003
sfur_LNC0634	chr14	7090830	7095215	-	Sense	3043
sfur_LNC0639	chr14	8385711	8399162	-	Sense	3398;3447
sfur_LNC0641	chr14	8752146	8759533	+	Sense	1125
sfur_LNC0644	chr14	10041173	10042675	+	Sense	252
sfur_LNC0646	chr14	10512626	10516560	-	Sense	233
sfur_LNC0647	Scaffold_91	25565	28248	-	Sense	2237
sfur_LNC0649	chr14	12867003	12869532	-	Sense	2069
sfur_LNC0650	chr14	12970674	12973591	+	Sense	266
sfur_LNC0651	chr1	52679	53437	+	Sense	234
sfur_LNC0653	chr1	88041	91424	+	Sense	3204
sfur_LNC0654	chr14	13161699	13164145	-	Sense	1998
sfur_LNC0657	chr1	196223	203908	+	Sense	1527
sfur_LNC0664	chr1	316870	322436	-	Sense	1501
sfur_LNC0669	chr2	8853403	8853696	-	Sense	293
sfur_LNC0671	chr1	715093	715695	+	Sense	602
sfur_LNC0678	chr2	13745853	13752375	+	Sense	3627
sfur_LNC0684	chr2	16719232	16729499	-	Sense	450
sfur_LNC0686	chr2	17048062	17054877	+	Sense	6815
sfur_LNC0687	chr2	17543542	17543818	-	Sense	276
sfur_LNC0691	chr2	18250519	18251093	+	Sense	574
sfur_LNC0692	chr2	18712064	18724502	+	Sense	1735
sfur_LNC0693	chr2	18664758	18693227	-	Sense	977;2163
sfur_LNC0694	chr2	20790907	20796588	-	Sense	3857
sfur_LNC0709	chr2	30144560	30149818	+	Sense	2279
sfur_LNC0712	chr2	30426802	30430184	+	Sense	653
sfur_LNC0714	chr2	31644393	31654378	-	Sense	471
sfur_LNC0715	chr2	31450060	31450267	+	Sense	207
sfur_LNC0716	chr2	32069713	32070378	-	Sense	665
sfur_LNC0722	chr1	3814015	3814798	+	Sense	257
sfur_LNC0733	chr2	39290078	39341107	+	Sense	653
sfur_LNC0738	chr2	40625119	40633232	-	Sense	386
sfur_LNC0739	chr2	41137442	41139173	-	Sense	233
sfur_LNC0742	chr1	4832862	4836749	+	Sense	264
sfur_LNC0752	chr1	5233858	5235797	-	Sense	239
sfur_LNC0762	chr2	51117463	51121059	+	Sense	234
sfur_LNC0764	chr1	5362580	5364784	+	Sense	1354
sfur_LNC0765	chr2	52779241	52783443	+	Sense	1334
sfur_LNC0770	chr2	57106497	57116884	+	Sense	3172
sfur_LNC0774	chr2	59105904	59108065	+	Sense	2060
sfur_LNC0775	chr2	59126835	59141676	+	Sense	4358
sfur_LNC0781	chr1	5992494	5994177	-	Sense	264
sfur_LNC0787	chr3	3880630	3882588	-	Sense	1817
sfur_LNC0791	chr1	7181345	7182550	-	Sense	425
sfur_LNC0798	chr1	7066731	7071714	+	Sense	4876
sfur_LNC0801	chr3	11454912	11455146	-	Sense	234
sfur_LNC0803	chr3	12094097	12105203	+	Sense	2571
sfur_LNC0805	chr3	13368264	13368824	-	Sense	560
sfur_LNC0806	chr3	14172763	14175923	+	Sense	522
sfur_LNC0810	chr3	19911702	19995520	-	Sense	2744
sfur_LNC0817	chr3	24497600	24499839	-	Sense	2239
sfur_LNC0819	chr3	24923419	24925718	-	Sense	207
sfur_LNC0822	chr3	26250651	26252716	+	Sense	2065
sfur_LNC0831	chr3	28064934	28066790	+	Sense	250
sfur_LNC0835	chr3	29739267	29740983	-	Sense	234
sfur_LNC0852	chr3	36391923	36398171	+	Sense	5918
sfur_LNC0857	chr3	38641266	38643543	-	Sense	1755
sfur_LNC0862	chr3	39137567	39137816	-	Sense	249
sfur_LNC0868	chr3	40945323	40948391	-	Sense	2175
sfur_LNC0871	chr3	41601363	41607571	-	Sense	1758
sfur_LNC0872	chr3	41591336	41594021	-	Sense	2237
sfur_LNC0880	chr3	45176994	45179973	-	Sense	2220
sfur_LNC0888	chr3	49336698	49336911	+	Sense	213
sfur_LNC0889	chr3	49378528	49387770	-	Sense	566
sfur_LNC0894	chr3	52867776	52877659	+	Sense	2822
sfur_LNC0899	chr3	55256249	55300120	+	Sense	703
sfur_LNC0901	chr3	55607272	55610943	-	Sense	3472
sfur_LNC0904	chr3	56453727	56454782	-	Sense	387
sfur_LNC0909	chr3	59063459	59068178	+	Sense	293
sfur_LNC0910	chr3	61864699	61868565	-	Sense	2570
sfur_LNC0918	chr3	65405808	65412892	+	Sense	4805
sfur_LNC0919	chr3	65744828	65746762	+	Sense	245
sfur_LNC0921	chr3	66311224	66315407	-	Sense	589
sfur_LNC0925	chr3	67003671	67006142	+	Sense	262
sfur_LNC0926	chr4	978266	979999	+	Sense	459
sfur_LNC0935	chr4	6866818	6870738	+	Sense	407
sfur_LNC0944	chr4	10946960	10950903	-	Sense	440
sfur_LNC0948	chr1	12970800	12975093	-	Sense	2511
sfur_LNC0957	chr4	18237387	18238370	-	Sense	212
sfur_LNC0959	chr4	20341206	20344922	+	Sense	1247
sfur_LNC0965	chr4	23631296	23633094	-	Sense	1616
sfur_LNC0967	chr4	23973345	23984703	-	Sense	9760
sfur_LNC0969	chr4	24756580	24758309	-	Sense	233
sfur_LNC0973	chr4	28326528	28339832	-	Sense	818
sfur_LNC0975	chr4	28513646	28519671	-	Sense	465
sfur_LNC0981	chr4	29475431	29519746	+	Sense	1813
sfur_LNC0983	chr4	30329453	30332378	-	Sense	975
sfur_LNC0985	chr4	31292000	31292404	+	Sense	360
sfur_LNC0991	chr4	32966958	32968405	+	Sense	948
sfur_LNC0994	chr4	37503334	37508031	+	Sense	4496
sfur_LNC0995	chr4	37984954	37989892	-	Sense	2154
sfur_LNC0998	chr4	42822306	42825716	-	Sense	272
sfur_LNC0999	chr4	43581642	43582297	+	Sense	240
sfur_LNC1003	chr4	43858202	43863365	-	Sense	4913
sfur_LNC1005	chr4	43910796	43914749	-	Sense	2838
sfur_LNC1011	chr4	46150644	46157520	+	Sense	880
sfur_LNC1015	chr4	47270550	47273096	-	Sense	2360
sfur_LNC1020	chr4	53820298	53822095	-	Sense	871
sfur_LNC1024	chr4	56684916	56692938	-	Sense	1976
sfur_LNC1029	chr5	998243	1139265	-	Sense	425;747
sfur_LNC1031	chr5	1933538	1940647	-	Sense	2543
sfur_LNC1034	chr5	3087569	3095948	+	Sense	2139;2156;2431
sfur_LNC1042	chr5	5845003	5885692	+	Sense	290
sfur_LNC1043	chr5	6570662	6573741	-	Sense	311
sfur_LNC1044	chr5	6580771	6584125	-	Sense	315
sfur_LNC1046	chr5	6924952	6925942	+	Sense	855
sfur_LNC1049	chr5	7405370	7414817	+	Sense	1429
sfur_LNC1051	chr5	9651044	9655078	-	Sense	1070
sfur_LNC1069	Scaffold_129	1483	2582	-	Sense	433
sfur_LNC1077	chr5	25069874	25074168	+	Sense	2243
sfur_LNC1078	chr5	25188148	25191120	-	Sense	2762
sfur_LNC1084	chr5	28370318	28372900	-	Sense	773
sfur_LNC1087	chr5	31088563	31092743	-	Sense	3042
sfur_LNC1100	chr5	36102970	36104833	+	Sense	383
sfur_LNC1112	chr5	41263018	41268472	-	Sense	5327
sfur_LNC1113	chr5	41336636	41353118	+	Sense	916
sfur_LNC1115	chr5	41610684	41612547	+	Sense	363
sfur_LNC1116	chr5	41634336	41637574	+	Sense	363
sfur_LNC1117	chr5	41656219	41658089	+	Sense	363
sfur_LNC1118	chr5	42017757	42023530	-	Sense	263
sfur_LNC1121	chr5	43722656	43723718	-	Sense	482
sfur_LNC1122	chr5	43939059	43940125	-	Sense	482
sfur_LNC1131	chr5	50747420	50752896	-	Sense	332
sfur_LNC1133	chr5	51258494	51263039	+	Sense	658
sfur_LNC1134	chr5	51394289	51398953	+	Sense	791
sfur_LNC1135	chr5	51538415	51544627	+	Sense	5226
sfur_LNC1136	chr5	51672648	51677679	+	Sense	1886
sfur_LNC1137	chr5	51933207	51945871	-	Sense	2812
sfur_LNC1148	chr6	3847959	3850876	-	Sense	2820
sfur_LNC1155	chr6	10987142	10987963	-	Sense	255
sfur_LNC1156	chr6	11695019	11701277	+	Sense	3840
sfur_LNC1157	chr6	11710627	11721772	+	Sense	1597;2925
sfur_LNC1161	chr6	14237319	14246468	-	Sense	2042
sfur_LNC1166	chr6	13723914	13729622	-	Sense	2273
sfur_LNC1170	chr6	15647410	15653269	-	Sense	2168

## Sheet: Tabe S3
Table S3. RNA-seq library information For identifying lncRNA from Sogatella furcifera.
Run	BioProject	Library_Name	Name	Group	Reads	Mapping ratio
SRR15312403	PRJNA681674	WBPH_female24h_rna_1	F_24h_1	Development	47949166	0.9343
SRR15312404	PRJNA681674	WBPH_female0h_rna_3	F_0h_3	Development	41060605	0.9297
SRR15312407	PRJNA681674	WBPH_female0h_rna_2	F_0h_2	Development	48209895	0.9234
SRR15312408	PRJNA681674	WBPH_female0h_rna_1	F_0h_1	Development	50371240	0.9238
SRR15312413	PRJNA681674	WBPH_male72h_rna_3	M_72h_3	Development	48513474	0.9164
SRR15312414	PRJNA681674	WBPH_male72h_rna_2	M_72h_2	Development	48208155	0.915
SRR15312416	PRJNA681674	WBPH_male72h_rna_1	M_72h_1	Development	44745863	0.9127
SRR15312417	PRJNA681674	WBPH_male48h_rna_3	M_48h_3	Development	40257166	0.9308
SRR15312418	PRJNA681674	WBPH_male48h_rna_2	M_48h_2	Development	40632000	0.9305
SRR15312419	PRJNA681674	WBPH_male48h_rna_1	M_48h_1	Development	47536932	0.9224
SRR15312420	PRJNA681674	WBPH_male24h_rna_3	M_24h_3	Development	47070812	0.9315
SRR15312421	PRJNA681674	WBPH_male24h_rna_2	M_24h_2	Development	44101794	0.9276
SRR15312422	PRJNA681674	WBPH_male24h_rna_1	M_24h_1	Development	51938680	0.9269
SRR15312423	PRJNA681674	WBPH_male0h_rna_3	M_0h_3	Development	43253923	0.9241
SRR15312424	PRJNA681674	WBPH_male0h_rna_2	M_0h_2	Development	56090818	0.9293
SRR15312425	PRJNA681674	WBPH_male0h_rna_1	M_0h_1	Development	54484485	0.9291
SRR15312427	PRJNA681674	WBPH_female72h_rna_3	F_72h_3	Development	49622179	0.9433
SRR15312428	PRJNA681674	WBPH_female72h_rna_2	F_72h_2	Development	48153004	0.9384
SRR15312429	PRJNA681674	WBPH_female72h_rna_1	F_72h_1	Development	49926583	0.9409
SRR15312430	PRJNA681674	WBPH_female48h_rna_3	F_48h_3	Development	41938666	0.9364
SRR15312431	PRJNA681674	WBPH_female48h_rna_2	F_48h_2	Development	47790173	0.9355
SRR15312432	PRJNA681674	WBPH_female48h_rna_1	F_48h_1	Development	50174693	0.9416
SRR15312433	PRJNA681674	WBPH_female24h_rna_3	F_24h_3	Development	47903469	0.9383
SRR15312434	PRJNA681674	WBPH_female24h_rna_2	F_24h_2	Development	44831575	0.9348
SRR22943395	PRJNA916344	AE3	AE3	Development	99953808	0.9198
SRR22943396	PRJNA916344	AE2	AE2	Development	91280028	0.91
SRR22943397	PRJNA916344	AE1	AE1	Development	113133527	0.9033
SRR22943398	PRJNA916344	DE3	DE3	Development	91147962	0.8431
SRR22943399	PRJNA916344	DE2	DE2	Development	90160429	0.8912
SRR22943400	PRJNA916344	DE1	DE1	Development	83760222	0.829
SRR22943401	PRJNA916344	PE3	PE3	Development	81322242	0.9018
SRR22943402	PRJNA916344	PE2	PE2	Development	99356839	0.9031
SRR22943403	PRJNA916344	PE1	PE1	Development	97381611	0.9098
SRR25020189	PRJNA987195	Mouthparts-1-1	Mp_1_1	Tissue	46473845	0.8513
SRR25020190	PRJNA987195	Female_antennae-2-1	F_An_2_1	Tissue	48515525	0.9056
SRR25020191	PRJNA987195	Female_antennae-1-1	F_An_1_1	Tissue	44857393	0.8702
SRR25020192	PRJNA987195	Abdomen-2-1	Ab_2_1	Tissue	45310210	0.8741
SRR25020193	PRJNA987195	Abdomen-1-1	Ab_1_1	Tissue	43021969	0.9249
SRR25020194	PRJNA987195	Male antennae-2-1	M_An_2_1	Tissue	46071030	0.833
SRR25020195	PRJNA987195	Leg-2-1	Leg_2_1	Tissue	43677711	0.8725
SRR25020196	PRJNA987195	Leg-1-1	Leg_1_1	Tissue	42710547	0.9161
SRR25020197	PRJNA987195	Thoraxes-2-1	Th_2_1	Tissue	52758438	0.9378
SRR25020198	PRJNA987195	Thoraxes-1-1	Th_1_1	Tissue	47865056	0.9354
SRR25020199	PRJNA987195	Mouthparts-2-1	Mp_2_1	Tissue	51967159	0.925
SRR25020200	PRJNA987195	Male_antennae-1-1	M_An_1_1	Tissue	50501402	0.8612

## Sheet: Table S4
Table S4. The differential expressed lncRNAs across developmental and tissue-specific in Sogatella furcifera.
	Group	Number
Developmental stages	F_0h	16
	F_24h	5
	F_48h	13
	F_72h	22
	M_0h	16
	M_24h	8
	M_48h	7
	M_72h	6
	PE	17
	DE	6
	AE	7
Note: F-Female, M-Male

## Sheet: Table S5
Table S5. The sample information of SRBSDV infececed Sogatella furcifera.
Sample	Description	Gender	Treatment
A1	Male MVT	Male	virus_infected_M
A2	Male MVT	Male	virus_infected_M
A3	Male MVT	Male	virus_infected_M
A4	Male HVT	Male	virus_infected_M
A5	Male HVT	Male	virus_infected_M
B1	Male VE	Male	virus_exposed_M
B2	Male VE	Male	virus_exposed_M
B3	Male VE	Male	virus_exposed_M
H1	Female MVT	Female	virus_infected_F
H2	Female MVT	Female	virus_infected_F
H3	Female MVT	Female	virus_infected_F
I1	Female NVF	Female	virus_exposed_F
I2	Female NVF	Female	virus_exposed_F
I3	Female NVF	Female	virus_exposed_F
J1	Female HVT	Female	virus_infected_F
O1	Male healthy	Male	virus_free_M
O2	Male healthy	Male	virus_free_M
O3	Male healthy	Male	virus_free_M
U1	Female healthy	Female	virus_free_F
U2	Female healthy	Female	virus_free_F
U3	Female healthy	Female	virus_free_F

## Sheet: Table S6
Table S6. Differential expression of lncRNAs in Sogatella furcifera upon the SRBSDV infection.
Gene	BaseMean	Log2FoldChange	lfcSE	Stat	p-value	padj	Fold Change	Change	Group
sfur_LNC0178	526.539	-1.76394	0.301795	-5.84482	5.07113e-09	8.23359e-07	3.39623	DOWN	virus_exposed_F
sfur_LNC0557	87.0459	1.82373	0.347414	5.24945	1.52553e-07	1.59207e-05	3.53996	UP	virus_exposed_F
sfur_LNC0070	41.1359	-2.35809	0.469844	-5.01887	5.19763e-07	4.27135e-05	5.1269	DOWN	virus_exposed_F
sfur_LNC0592	354.046	1.09947	0.227279	4.83755	1.31451e-06	9.20208e-05	2.14276	UP	virus_exposed_F
sfur_LNC1127	149.512	1.24224	0.26034	4.77158	1.82785e-06	0.0001229	2.36565	UP	virus_exposed_F
sfur_LNC0086	94.441	6.977	1.5612	4.46899	7.85911e-06	0.000397293	125.976	UP	virus_exposed_F
sfur_LNC0793	197.162	3.38569	0.830897	4.07474	4.60655e-05	0.00151864	10.4519	UP	virus_exposed_F
sfur_LNC0036	28.5843	-2.01911	0.516305	-3.9107	9.20304e-05	0.00256224	4.05334	DOWN	virus_exposed_F
sfur_LNC0346	109.386	1.30576	0.336754	3.8775	0.000105537	0.00285874	2.47215	UP	virus_exposed_F
sfur_LNC0890	162.311	-1.0494	0.272436	-3.8519	0.000117206	0.0031153	2.06966	DOWN	virus_exposed_F
sfur_LNC0544	27.4288	1.91183	0.511718	3.7361	0.0001869	0.00430223	3.76285	UP	virus_exposed_F
sfur_LNC0212	51.5518	-1.57145	0.422778	-3.71695	0.000201642	0.00456741	2.97203	DOWN	virus_exposed_F
sfur_LNC0223	28.4156	-1.85824	0.500195	-3.71502	0.000203184	0.00459013	3.62564	DOWN	virus_exposed_F
sfur_LNC0096	75.1017	-1.29038	0.34771	-3.71108	0.000206381	0.00461939	2.44592	DOWN	virus_exposed_F
sfur_LNC0624	152.764	1.12841	0.310281	3.63672	0.000276134	0.00565942	2.18617	UP	virus_exposed_F
sfur_LNC0756	51.1178	1.39685	0.394729	3.53875	0.000402032	0.00746613	2.63325	UP	virus_exposed_F
sfur_LNC0133	76.1834	1.20856	0.346392	3.489	0.00048483	0.0084708	2.31107	UP	virus_exposed_F
sfur_LNC0211	60.6567	-1.33103	0.394087	-3.37749	0.000731505	0.0112307	2.51581	DOWN	virus_exposed_F
sfur_LNC1059	225.365	1.00477	0.302522	3.32132	0.000895912	0.0130594	2.00663	UP	virus_exposed_F
sfur_LNC0873	51.8728	1.47354	0.447618	3.29197	0.000994895	0.0141303	2.77703	UP	virus_exposed_F
sfur_LNC0024	48.882	1.31744	0.403236	3.26716	0.00108631	0.0150693	2.49223	UP	virus_exposed_F
sfur_LNC0483	64.4218	-1.20622	0.378116	-3.19008	0.00142235	0.0182471	2.30732	DOWN	virus_exposed_F
sfur_LNC0832	42.5281	1.50418	0.473166	3.17896	0.00147803	0.0187627	2.83663	UP	virus_exposed_F
sfur_LNC0783	84.1677	-1.09554	0.349068	-3.13849	0.00169822	0.0207311	2.13694	DOWN	virus_exposed_F
sfur_LNC0404	36.2131	1.45314	0.464246	3.13012	0.00174736	0.0210661	2.73804	UP	virus_exposed_F
sfur_LNC0227	30.7783	1.82743	0.584553	3.1262	0.00177082	0.0213037	3.54904	UP	virus_exposed_F
sfur_LNC0892	56.4711	1.10703	0.358705	3.08617	0.00202753	0.0233043	2.15401	UP	virus_exposed_F
sfur_LNC0577	285.811	-1.8434	0.604452	-3.04971	0.00229062	0.0254512	3.58856	DOWN	virus_exposed_F
sfur_LNC0755	49.6103	1.26315	0.422581	2.98912	0.00279781	0.0290736	2.40019	UP	virus_exposed_F
sfur_LNC0433	198.291	-1.90762	0.644975	-2.95766	0.00309986	0.0309362	3.75189	DOWN	virus_exposed_F
sfur_LNC0066	62.4721	-1.12371	0.382539	-2.93749	0.00330879	0.032404	2.17906	DOWN	virus_exposed_F
sfur_LNC0365	64.9129	1.23694	0.428293	2.88807	0.00387612	0.0361546	2.35698	UP	virus_exposed_F
sfur_LNC0914	25.1235	1.6266	0.563967	2.88421	0.00392399	0.036456	3.08784	UP	virus_exposed_F
sfur_LNC1021	39.4531	1.37223	0.482268	2.84536	0.00443614	0.0394889	2.5887	UP	virus_exposed_F
sfur_LNC0956	32.3194	1.33581	0.473814	2.81927	0.00481332	0.0417487	2.52417	UP	virus_exposed_F
sfur_LNC0944	631.426	1.98586	0.7133	2.78405	0.00536841	0.0451196	3.961	UP	virus_exposed_F
sfur_LNC1080	47.2309	1.10038	0.398566	2.76084	0.00576532	0.0474016	2.14411	UP	virus_exposed_F
sfur_LNC0692	54.7613	-1.03497	0.375426	-2.75678	0.00583731	0.0478341	2.04907	DOWN	virus_exposed_F
sfur_LNC0754	45.853	1.35432	0.491435	2.75584	0.00585411	0.0478771	2.55676	UP	virus_exposed_F
sfur_LNC0275	55.3132	1.19272	0.435993	2.73563	0.00622606	0.0499819	2.28583	UP	virus_exposed_F
sfur_LNC0960	32.7529	1.2392	0.491343	2.52206	0.0116668	0.076509	2.36067	UP	virus_exposed_F
sfur_LNC0071	32.6051	1.1953	0.479929	2.49058	0.0127533	0.0808901	2.28993	UP	virus_exposed_F
sfur_LNC0971	27.323	1.23991	0.51105	2.4262	0.0152577	0.090561	2.36184	UP	virus_exposed_F
sfur_LNC0075	29.0157	-1.17753	0.557918	-2.11057	0.0348091	0.152613	2.26189	DOWN	virus_exposed_F
sfur_LNC1041	35.2408	-1.01493	0.498497	-2.03599	0.0417513	0.170181	2.02081	DOWN	virus_exposed_F
sfur_LNC0540	22.3671	-1.17629	0.588556	-1.9986	0.0456518	0.179931	2.25994	DOWN	virus_exposed_F
sfur_LNC1149	325.058	2.01944	0.205256	9.83863	7.67487e-23	6.55679e-20	4.05425	UP	virus_exposed_M
sfur_LNC0269	138.611	-2.98446	0.310655	-9.607	7.46922e-22	5.84933e-19	7.9143	DOWN	virus_exposed_M
sfur_LNC0433	379.847	-2.40634	0.255078	-9.43377	3.9561e-21	2.75389e-18	5.30129	DOWN	virus_exposed_M
sfur_LNC0723	154.341	2.1624	0.2524	8.56735	1.05891e-17	5.37898e-15	4.47659	UP	virus_exposed_M
sfur_LNC0065	135.342	2.28775	0.307578	7.43795	1.02257e-13	2.04459e-11	4.88293	UP	virus_exposed_M
sfur_LNC0592	371.503	1.33814	0.181877	7.35741	1.87509e-13	3.3453e-11	2.52825	UP	virus_exposed_M
sfur_LNC0346	103.01	2.52208	0.346723	7.27406	3.48845e-13	5.80225e-11	5.74411	UP	virus_exposed_M
sfur_LNC0049	343.015	1.26355	0.190602	6.62927	3.37344e-11	3.48372e-09	2.40086	UP	virus_exposed_M
sfur_LNC0768	164.37	1.64463	0.257319	6.3914	1.64378e-10	1.44369e-08	3.12667	UP	virus_exposed_M
sfur_LNC1083	152.96	-1.44646	0.231321	-6.25304	4.02548e-10	3.1264e-08	2.72538	DOWN	virus_exposed_M
sfur_LNC1127	116.783	1.57166	0.255503	6.15123	7.68823e-10	5.73414e-08	2.97246	UP	virus_exposed_M
sfur_LNC0248	343.565	1.07691	0.181838	5.92235	3.17372e-09	1.98173e-07	2.10951	UP	virus_exposed_M
sfur_LNC1152	221.685	1.5258	0.28098	5.43028	5.62664e-08	2.54213e-06	2.87947	UP	virus_exposed_M
sfur_LNC1026	185.979	1.35472	0.254913	5.31443	1.06994e-07	4.4688e-06	2.55747	UP	virus_exposed_M
sfur_LNC0633	221.012	1.10888	0.222659	4.98018	6.35265e-07	2.07288e-05	2.15678	UP	virus_exposed_M
sfur_LNC0692	54.9396	-1.84032	0.370026	-4.9735	6.57564e-07	2.13085e-05	3.5809	DOWN	virus_exposed_M
sfur_LNC1041	157.721	-1.43014	0.289193	-4.94528	7.60343e-07	2.40583e-05	2.69473	DOWN	virus_exposed_M
sfur_LNC0960	52.1237	1.80196	0.365354	4.93211	8.13474e-07	2.54821e-05	3.48694	UP	virus_exposed_M
sfur_LNC0380	9.71011	-6.78497	1.40108	-4.84268	1.28102e-06	3.67851e-05	110.275	DOWN	virus_exposed_M
sfur_LNC0338	35.5123	-2.30424	0.482831	-4.77236	1.82083e-06	4.94544e-05	4.93909	DOWN	virus_exposed_M
sfur_LNC0577	579.455	-2.60372	0.548096	-4.75048	2.02936e-06	5.41788e-05	6.07851	DOWN	virus_exposed_M
sfur_LNC0708	103.119	1.21807	0.269581	4.51837	6.23186e-06	0.000139851	2.32635	UP	virus_exposed_M
sfur_LNC0068	205.651	1.21196	0.26999	4.4889	7.15907e-06	0.000157007	2.31652	UP	virus_exposed_M
sfur_LNC0455	364.395	1.04561	0.234953	4.45029	8.5754e-06	0.000181095	2.06424	UP	virus_exposed_M
sfur_LNC0107	90.0403	1.33956	0.303797	4.40938	1.03667e-05	0.000211326	2.53074	UP	virus_exposed_M
sfur_LNC0178	1093.52	-2.19967	0.504198	-4.36272	1.28456e-05	0.000254946	4.59375	DOWN	virus_exposed_M
sfur_LNC0483	63.4525	-1.53286	0.35177	-4.35757	1.31516e-05	0.000260468	2.89359	DOWN	virus_exposed_M
sfur_LNC0282	21.2915	2.86638	0.659275	4.34778	1.37522e-05	0.000271139	7.29235	UP	virus_exposed_M
sfur_LNC0627	102.855	1.19306	0.286288	4.16732	3.08196e-05	0.000529	2.28636	UP	virus_exposed_M
sfur_LNC0297	94.5328	1.38516	0.334474	4.14132	3.45316e-05	0.000583127	2.61202	UP	virus_exposed_M
sfur_LNC0137	86.7783	1.33681	0.324275	4.12245	3.74864e-05	0.000626831	2.52592	UP	virus_exposed_M
sfur_LNC0072	153.293	1.08897	0.265971	4.0943	4.23437e-05	0.000692646	2.12722	UP	virus_exposed_M
sfur_LNC0060	90.0206	1.34229	0.328712	4.08348	4.43668e-05	0.000718856	2.53553	UP	virus_exposed_M
sfur_LNC1114	70.1724	1.4208	0.34855	4.07632	4.57549e-05	0.000735011	2.67734	UP	virus_exposed_M
sfur_LNC0375	100.906	1.09675	0.272379	4.02656	5.65991e-05	0.00087554	2.13872	UP	virus_exposed_M
sfur_LNC0102	35.1857	1.85707	0.466914	3.97732	6.96965e-05	0.00103308	3.62271	UP	virus_exposed_M
sfur_LNC0994	50.2183	1.56933	0.402076	3.90308	9.4975e-05	0.00133913	2.96768	UP	virus_exposed_M
sfur_LNC0425	25.3774	2.57888	0.66102	3.90137	9.56492e-05	0.0013446	5.97477	UP	virus_exposed_M
sfur_LNC0472	66.859	1.28549	0.340853	3.7714	0.000162336	0.00208979	2.43765	UP	virus_exposed_M
sfur_LNC0251	138.04	1.00665	0.270096	3.72702	0.000193759	0.00239113	2.00924	UP	virus_exposed_M
sfur_LNC0765	24.1797	2.16257	0.586613	3.68654	0.000227324	0.00271189	4.47712	UP	virus_exposed_M
sfur_LNC0089	62.4679	1.30018	0.352878	3.6845	0.00022915	0.00272587	2.4626	UP	virus_exposed_M
sfur_LNC0024	47.623	1.55532	0.423992	3.66829	0.000244178	0.00287913	2.939	UP	virus_exposed_M
sfur_LNC0036	41.4264	-1.71452	0.467657	-3.6662	0.000246181	0.0028973	3.28188	DOWN	virus_exposed_M
sfur_LNC0144	19.4426	2.47531	0.676668	3.65809	0.000254106	0.00297194	5.56087	UP	virus_exposed_M
sfur_LNC0345	110.754	1.0571	0.291996	3.62024	0.000294325	0.00335466	2.08074	UP	virus_exposed_M
sfur_LNC1058	48.9868	1.35015	0.382665	3.52828	0.000418266	0.00445399	2.54939	UP	virus_exposed_M
sfur_LNC0421	34.171	1.72529	0.50353	3.42639	0.000611672	0.00598146	3.30646	UP	virus_exposed_M
sfur_LNC0729	29.9672	1.66849	0.489488	3.40864	0.000652874	0.00627613	3.17882	UP	virus_exposed_M
sfur_LNC0361	26.4846	-1.79943	0.536552	-3.3537	0.0007974	0.00734663	3.48083	DOWN	virus_exposed_M
sfur_LNC1143	76.8725	1.11102	0.334736	3.31908	0.000903145	0.00809471	2.15998	UP	virus_exposed_M
sfur_LNC0704	62.3755	1.21057	0.365786	3.30949	0.000934667	0.00832563	2.31428	UP	virus_exposed_M
sfur_LNC1060	52.6645	1.17868	0.360081	3.27338	0.00106269	0.0092255	2.2637	UP	virus_exposed_M
sfur_LNC0096	78.4324	-1.12585	0.345915	-3.25469	0.00113516	0.0097111	2.18229	DOWN	virus_exposed_M
sfur_LNC0064	40.1337	1.51938	0.47033	3.23045	0.00123594	0.0103982	2.86667	UP	virus_exposed_M
sfur_LNC0756	43.7269	1.36859	0.427258	3.2032	0.00135909	0.0112331	2.58218	UP	virus_exposed_M
sfur_LNC0726	78.2179	1.04853	0.334239	3.13706	0.0017065	0.0133085	2.06842	UP	virus_exposed_M
sfur_LNC0370	36.3297	1.39168	0.44474	3.1292	0.00175284	0.0135967	2.62384	UP	virus_exposed_M
sfur_LNC0286	47.1964	1.46662	0.469287	3.12521	0.00177681	0.0137146	2.76373	UP	virus_exposed_M
sfur_LNC0066	65.4298	-1.16103	0.37323	-3.11077	0.00186603	0.0142338	2.23617	DOWN	virus_exposed_M
sfur_LNC0852	40.163	1.31561	0.423406	3.1072	0.00188868	0.0143425	2.48907	UP	virus_exposed_M
sfur_LNC0544	27.6658	1.68683	0.546783	3.08502	0.00203539	0.0151746	3.2195	UP	virus_exposed_M
sfur_LNC0993	73.4317	1.09908	0.359616	3.05626	0.00224119	0.0162575	2.14218	UP	virus_exposed_M
sfur_LNC0930	28.1727	-1.50064	0.497928	-3.01378	0.00258016	0.0180881	2.82969	DOWN	virus_exposed_M
sfur_LNC1116	439.496	-1.61686	0.541742	-2.98456	0.0028399	0.0194732	3.06706	DOWN	virus_exposed_M
sfur_LNC0536	51.934	1.0506	0.352094	2.98388	0.0028462	0.019495	2.0714	UP	virus_exposed_M
sfur_LNC0238	21.0788	1.77982	0.598351	2.97454	0.00293425	0.0199311	3.43383	UP	virus_exposed_M
sfur_LNC0514	50.6032	1.17114	0.394018	2.97231	0.00295568	0.0200404	2.2519	UP	virus_exposed_M
sfur_LNC0411	43.2482	1.20093	0.404588	2.96827	0.00299481	0.0202473	2.29887	UP	virus_exposed_M
sfur_LNC0638	14.1974	2.04934	0.69393	2.95323	0.00314463	0.0208993	4.13916	UP	virus_exposed_M
sfur_LNC0618	67.0571	1.07751	0.365269	2.9499	0.00317882	0.0210818	2.11038	UP	virus_exposed_M
sfur_LNC0755	68.9568	1.01179	0.343438	2.94606	0.00321849	0.0213036	2.01641	UP	virus_exposed_M
sfur_LNC0028	31.3489	1.31482	0.464209	2.8324	0.00462005	0.0280909	2.48772	UP	virus_exposed_M
sfur_LNC0484	27.5456	1.40104	0.502082	2.79046	0.00526326	0.0311177	2.64092	UP	virus_exposed_M
sfur_LNC0242	35.1891	1.20598	0.436436	2.76324	0.00572305	0.0330867	2.30694	UP	virus_exposed_M
sfur_LNC0971	34.1347	1.18828	0.431509	2.75379	0.00589102	0.0337772	2.27881	UP	virus_exposed_M
sfur_LNC1098	244.553	1.55262	0.568847	2.72941	0.00634469	0.0357889	2.93349	UP	virus_exposed_M
sfur_LNC0321	27.1829	1.45111	0.535236	2.71116	0.00670474	0.0372838	2.73419	UP	virus_exposed_M
sfur_LNC0095	20.2528	1.54569	0.577423	2.67688	0.00743105	0.0403818	2.91945	UP	virus_exposed_M
sfur_LNC0606	29.6853	1.27173	0.476371	2.66961	0.00759389	0.041031	2.4145	UP	virus_exposed_M
sfur_LNC0071	37.2169	1.23799	0.470068	2.63365	0.00844734	0.0444603	2.3587	UP	virus_exposed_M
sfur_LNC0390	22.4002	1.8029	0.687413	2.62273	0.00872285	0.0455658	3.48921	UP	virus_exposed_M
sfur_LNC0849	48.6243	1.061	0.410944	2.58187	0.00982677	0.049597	2.08638	UP	virus_exposed_M
sfur_LNC0645	31.571	1.27873	0.497568	2.56996	0.010171	0.0508146	2.42625	UP	virus_exposed_M
sfur_LNC0468	14.7403	1.70648	0.677588	2.51846	0.011787	0.0566988	3.26363	UP	virus_exposed_M
sfur_LNC0873	46.9293	1.09654	0.436785	2.51049	0.0120563	0.0575312	2.13842	UP	virus_exposed_M
sfur_LNC0372	18.2938	1.48348	0.600928	2.46866	0.0135621	0.062573	2.79623	UP	virus_exposed_M
sfur_LNC0245	41.8372	1.15038	0.467523	2.46058	0.0138711	0.0635874	2.21972	UP	virus_exposed_M
sfur_LNC0017	35.8384	1.15834	0.472678	2.45059	0.0142623	0.0648898	2.232	UP	virus_exposed_M
sfur_LNC0190	35.4801	-1.2692	0.521939	-2.4317	0.0150283	0.067479	2.41027	DOWN	virus_exposed_M
sfur_LNC1077	20.1423	1.36055	0.560949	2.42544	0.0152897	0.0684869	2.56783	UP	virus_exposed_M
sfur_LNC0294	28.4249	1.21374	0.502406	2.41585	0.0156984	0.0698348	2.31938	UP	virus_exposed_M
sfur_LNC0352	46.1562	1.10532	0.45858	2.4103	0.0159393	0.0706389	2.15146	UP	virus_exposed_M
sfur_LNC0490	17.7227	1.54836	0.654981	2.36398	0.01808	0.0770191	2.92485	UP	virus_exposed_M
sfur_LNC0802	35.4189	1.14963	0.488491	2.35343	0.0186013	0.0784763	2.21857	UP	virus_exposed_M
sfur_LNC0457	29.4997	1.17226	0.516514	2.26957	0.0232338	0.0920292	2.25365	UP	virus_exposed_M
sfur_LNC0786	16.0494	-1.50493	0.669811	-2.2468	0.024653	0.0960117	2.83811	DOWN	virus_exposed_M
sfur_LNC0727	22.188	-1.31662	0.586151	-2.24622	0.0246902	0.096097	2.49082	DOWN	virus_exposed_M
sfur_LNC0843	34.5246	1.08705	0.484847	2.24204	0.0249589	0.0968418	2.12438	UP	virus_exposed_M
sfur_LNC0075	35.4395	-1.15131	0.531844	-2.16476	0.0304061	0.111531	2.22116	DOWN	virus_exposed_M
sfur_LNC0699	17.1555	1.38969	0.65783	2.11254	0.0346402	0.121876	2.62023	UP	virus_exposed_M
sfur_LNC0892	37.414	1.04496	0.49772	2.09949	0.0357736	0.124673	2.06331	UP	virus_exposed_M
sfur_LNC0298	20.666	1.18696	0.565812	2.09779	0.0359234	0.125057	2.27672	UP	virus_exposed_M
sfur_LNC0774	35.4514	1.06768	0.511321	2.08808	0.0367903	0.127249	2.09606	UP	virus_exposed_M
sfur_LNC0576	27.07	1.01227	0.485687	2.08419	0.0371427	0.12795	2.01708	UP	virus_exposed_M
sfur_LNC0527	17.831	-1.20058	0.580513	-2.06814	0.0386265	0.131305	2.29833	DOWN	virus_exposed_M
sfur_LNC0167	22.0559	-1.16223	0.565715	-2.05445	0.0399325	0.134359	2.23803	DOWN	virus_exposed_M
sfur_LNC0521	21.5748	-1.09609	0.54227	-2.02131	0.0432481	0.142429	2.13775	DOWN	virus_exposed_M
sfur_LNC0127	17.4326	1.189	0.596771	1.99239	0.0463282	0.149329	2.27995	UP	virus_exposed_M
sfur_LNC1061	17.0983	1.37713	0.692038	1.98996	0.0465956	0.149882	2.59751	UP	virus_exposed_M
sfur_LNC0592	347.988	1.24514	0.135076	9.21808	3.02464e-20	1.347e-17	2.37041	UP	virus_infected_F
sfur_LNC0086	51.6457	6.00525	0.757742	7.9252	2.27784e-15	4.90844e-13	64.2334	UP	virus_infected_F
sfur_LNC0793	333.487	4.23352	0.561371	7.54138	4.65009e-14	7.93515e-12	18.8111	UP	virus_infected_F
sfur_LNC0747	957.233	-1.12256	0.163689	-6.85789	6.98873e-12	7.55072e-10	2.17734	DOWN	virus_infected_F
sfur_LNC0049	350.988	1.17846	0.174049	6.77086	1.28023e-11	1.29148e-09	2.26335	UP	virus_infected_F
sfur_LNC0246	222.301	1.25176	0.190657	6.56553	5.18487e-11	4.42386e-09	2.38133	UP	virus_infected_F
sfur_LNC0624	152.64	1.30274	0.208136	6.25912	3.87161e-10	2.49794e-08	2.46698	UP	virus_infected_F
sfur_LNC0577	222.28	-1.98462	0.323946	-6.12641	8.98854e-10	5.29425e-08	3.9576	DOWN	virus_infected_F
sfur_LNC0346	118.618	1.60758	0.280528	5.73056	1.00098e-08	4.26034e-07	3.0474	UP	virus_infected_F
sfur_LNC0235	752.031	1.08223	0.193554	5.59136	2.253e-08	8.77132e-07	2.11731	UP	virus_infected_F
sfur_LNC0178	436.29	-1.59319	0.306173	-5.20355	1.95513e-07	5.56921e-06	3.01715	DOWN	virus_infected_F
sfur_LNC1150	52.0368	-1.72055	0.334084	-5.15003	2.60442e-07	7.04505e-06	3.29561	DOWN	virus_infected_F
sfur_LNC1059	214.298	1.09708	0.213266	5.14417	2.687e-07	7.22561e-06	2.13921	UP	virus_infected_F
sfur_LNC0472	45.0528	1.79951	0.352922	5.09888	3.41671e-07	8.8365e-06	3.48101	UP	virus_infected_F
sfur_LNC0557	82.3928	1.84488	0.36235	5.09145	3.55343e-07	9.1211e-06	3.59224	UP	virus_infected_F
sfur_LNC0064	25.2847	2.37795	0.475579	5.00012	5.72934e-07	1.37466e-05	5.19799	UP	virus_infected_F
sfur_LNC0199	205.152	1.00185	0.203596	4.9208	8.61933e-07	1.95019e-05	2.00257	UP	virus_infected_F
sfur_LNC0783	63.4078	-1.4617	0.30033	-4.86697	1.1332e-06	2.44576e-05	2.75433	DOWN	virus_infected_F
sfur_LNC0522	146.456	-1.06357	0.220015	-4.83409	1.33757e-06	2.82671e-05	2.0901	DOWN	virus_infected_F
sfur_LNC0269	52.111	-2.25128	0.468289	-4.80746	1.52862e-06	3.16453e-05	4.76104	DOWN	virus_infected_F
sfur_LNC0890	119.774	-1.48969	0.316728	-4.70337	2.55902e-06	4.84701e-05	2.80829	DOWN	virus_infected_F
sfur_LNC0066	43.3724	-1.87868	0.401115	-4.68364	2.81829e-06	5.24023e-05	3.67738	DOWN	virus_infected_F
sfur_LNC0944	682.774	2.22152	0.487782	4.55433	5.25539e-06	8.72346e-05	4.66384	UP	virus_infected_F
sfur_LNC1127	134.214	1.20098	0.267212	4.49447	6.97421e-06	0.000110253	2.29895	UP	virus_infected_F
sfur_LNC0723	108.371	1.02118	0.228472	4.46962	7.83578e-06	0.000121765	2.02958	UP	virus_infected_F
sfur_LNC0704	40.9017	1.57196	0.355199	4.42559	9.61802e-06	0.000144421	2.97309	UP	virus_infected_F
sfur_LNC0692	38.0382	-1.77667	0.41189	-4.31346	1.60717e-05	0.00022031	3.42635	DOWN	virus_infected_F
sfur_LNC0226	72.2192	1.35834	0.33377	4.0697	4.70741e-05	0.000539226	2.5639	UP	virus_infected_F
sfur_LNC0043	95.0618	1.11469	0.277639	4.01487	5.94782e-05	0.000654618	2.16548	UP	virus_infected_F
sfur_LNC0297	84.7083	1.11866	0.284291	3.93491	8.32262e-05	0.000866378	2.17145	UP	virus_infected_F
sfur_LNC0070	38.3497	-1.43596	0.375034	-3.82887	0.000128735	0.00124775	2.70561	DOWN	virus_infected_F
sfur_LNC0483	50.5369	-1.36728	0.360874	-3.78879	0.000151382	0.00142625	2.57983	DOWN	virus_infected_F
sfur_LNC0505	85.6559	1.01682	0.270398	3.76046	0.000169599	0.00156241	2.02345	UP	virus_infected_F
sfur_LNC0480	72.9445	1.20925	0.325364	3.71662	0.000201908	0.001801	2.31218	UP	virus_infected_F
sfur_LNC0960	36.9979	1.62826	0.441413	3.68874	0.000225372	0.00195583	3.09139	UP	virus_infected_F
sfur_LNC1021	36.0389	1.36268	0.380644	3.57993	0.00034369	0.00274757	2.57162	UP	virus_infected_F
sfur_LNC0971	28.8888	1.51325	0.423364	3.57434	0.000351118	0.0027935	2.85451	UP	virus_infected_F
sfur_LNC0024	45.362	1.33859	0.37559	3.56396	0.000365301	0.00288247	2.52903	UP	virus_infected_F
sfur_LNC0096	59.4844	-1.40234	0.398598	-3.51818	0.000434517	0.00330577	2.6433	DOWN	virus_infected_F
sfur_LNC0133	68.2134	1.16164	0.331141	3.50798	0.00045152	0.00340393	2.23711	UP	virus_infected_F
sfur_LNC0601	13.5939	-2.24182	0.643419	-3.48422	0.00049357	0.00364272	4.72992	DOWN	virus_infected_F
sfur_LNC0544	21.9232	1.62636	0.47166	3.44817	0.000564399	0.00406363	3.08734	UP	virus_infected_F
sfur_LNC0516	15.7538	-1.86489	0.541997	-3.44077	0.00058006	0.00414695	3.6424	DOWN	virus_infected_F
sfur_LNC0421	23.0659	2.10811	0.613141	3.43821	0.000585563	0.00417485	4.31126	UP	virus_infected_F
sfur_LNC0353	47.4147	-1.35646	0.404012	-3.35748	0.00078657	0.00530625	2.56057	DOWN	virus_infected_F
sfur_LNC0071	33.0161	1.38988	0.414651	3.35193	0.000802517	0.00538126	2.62057	UP	virus_infected_F
sfur_LNC0223	23.723	-1.61313	0.498759	-3.2343	0.00121942	0.00761471	3.05916	DOWN	virus_infected_F
sfur_LNC0425	25.5416	1.72523	0.536614	3.21503	0.0013043	0.00800513	3.30633	UP	virus_infected_F
sfur_LNC0568	12.2625	-2.29647	0.73546	-3.12249	0.00179327	0.0103684	4.91253	DOWN	virus_infected_F
sfur_LNC0873	45.3676	1.36837	0.445907	3.06873	0.00214967	0.0119777	2.58179	UP	virus_infected_F
sfur_LNC0755	51.1667	1.48709	0.488932	3.04151	0.00235394	0.0128495	2.80323	UP	virus_infected_F
sfur_LNC0242	39.0357	1.02886	0.340127	3.02493	0.0024869	0.0134459	2.04041	UP	virus_infected_F
sfur_LNC0707	29.5544	1.23224	0.416284	2.9601	0.00307537	0.015867	2.34932	UP	virus_infected_F
sfur_LNC0943	44.6559	-1.17399	0.401438	-2.92446	0.0034505	0.0174233	2.25635	DOWN	virus_infected_F
sfur_LNC0837	28.2543	1.25551	0.430919	2.91356	0.00357337	0.0179051	2.38751	UP	virus_infected_F
sfur_LNC0275	49.8805	1.15974	0.398869	2.90757	0.0036425	0.0181865	2.23417	UP	virus_infected_F
sfur_LNC0572	45.0713	-1.26275	0.435054	-2.90252	0.00370169	0.0183966	2.39953	DOWN	virus_infected_F
sfur_LNC0205	18.6116	-1.753	0.603995	-2.90234	0.00370389	0.0184026	3.37058	DOWN	virus_infected_F
sfur_LNC0245	38.3124	1.12532	0.388377	2.8975	0.00376153	0.018613	2.1815	UP	virus_infected_F
sfur_LNC0786	14.6821	-1.74048	0.601154	-2.89524	0.00378867	0.0187016	3.34147	DOWN	virus_infected_F
sfur_LNC1060	33.788	1.21852	0.428827	2.84152	0.0044899	0.0214543	2.32708	UP	virus_infected_F
sfur_LNC0705	18.2647	1.5553	0.551326	2.82102	0.00478713	0.0225337	2.93895	UP	virus_infected_F
sfur_LNC0227	28.2448	1.79782	0.641902	2.80077	0.00509804	0.023625	3.47695	UP	virus_infected_F
sfur_LNC0832	33.0477	1.17308	0.421667	2.782	0.00540248	0.0247166	2.25492	UP	virus_infected_F
sfur_LNC0956	26.6495	1.13334	0.407679	2.77999	0.00543613	0.0248022	2.19366	UP	virus_infected_F
sfur_LNC0036	25.3093	-1.43603	0.524766	-2.73651	0.0062095	0.0274194	2.70575	DOWN	virus_infected_F
sfur_LNC0754	40.131	1.25664	0.460516	2.72875	0.00635741	0.0279523	2.38938	UP	virus_infected_F
sfur_LNC0188	27.8133	1.12927	0.425311	2.65516	0.00792717	0.0329613	2.18748	UP	virus_infected_F
sfur_LNC0285	26.0973	1.49747	0.568069	2.63608	0.00838706	0.0344133	2.82348	UP	virus_infected_F
sfur_LNC0238	16.1694	1.62957	0.623934	2.61176	0.00900769	0.0363714	3.0942	UP	virus_infected_F
sfur_LNC0433	155.275	-2.0002	0.767322	-2.60673	0.00914116	0.0367802	4.00056	DOWN	virus_infected_F
sfur_LNC0566	17.0243	-1.56476	0.603143	-2.59434	0.00947738	0.0378494	2.95827	DOWN	virus_infected_F
sfur_LNC0481	15.3262	1.67098	0.647581	2.58034	0.00987017	0.0391696	3.18432	UP	virus_infected_F
sfur_LNC0339	24.2171	1.57654	0.613638	2.56917	0.0101943	0.0401622	2.98254	UP	virus_infected_F
sfur_LNC0407	12.0025	-1.82645	0.720002	-2.53672	0.0111895	0.0431762	3.54663	DOWN	virus_infected_F
sfur_LNC0370	34.7855	1.05528	0.41623	2.53533	0.0112342	0.0432972	2.07812	UP	virus_infected_F
sfur_LNC0700	110.457	-1.04809	0.416349	-2.51733	0.0118247	0.045103	2.06779	DOWN	virus_infected_F
sfur_LNC0383	67.8783	-1.07517	0.435789	-2.46717	0.0136185	0.0502439	2.10696	DOWN	virus_infected_F
sfur_LNC0536	32.9958	1.01847	0.413838	2.46105	0.0138532	0.0508946	2.02578	UP	virus_infected_F
sfur_LNC1020	49.1155	-1.07787	0.440968	-2.44434	0.0145119	0.0526954	2.11092	DOWN	virus_infected_F
sfur_LNC1098	296.564	-1.42282	0.591888	-2.40387	0.0162228	0.057261	2.68109	DOWN	virus_infected_F
sfur_LNC0338	41.7132	-1.15915	0.483895	-2.39545	0.0165998	0.0582877	2.23325	DOWN	virus_infected_F
sfur_LNC0115	16.0043	-1.79053	0.749571	-2.38874	0.0169063	0.0590571	3.45942	DOWN	virus_infected_F
sfur_LNC0863	59.2917	2.15164	0.904951	2.37764	0.017424	0.0603806	4.44334	UP	virus_infected_F
sfur_LNC0553	28.9987	-1.01313	0.426575	-2.37504	0.0175471	0.0606803	2.01829	DOWN	virus_infected_F
sfur_LNC0529	53.2477	-1.006	0.42475	-2.36846	0.0178624	0.0615725	2.00834	DOWN	virus_infected_F
sfur_LNC0511	30.9839	-1.03088	0.441975	-2.33244	0.0196778	0.0665857	2.04327	DOWN	virus_infected_F
sfur_LNC0914	19.6081	1.31372	0.567217	2.31607	0.0205543	0.0689257	2.48581	UP	virus_infected_F
sfur_LNC0484	21.7254	1.33932	0.580299	2.30797	0.0210006	0.0699865	2.53031	UP	virus_infected_F
sfur_LNC0535	49.7575	-1.22378	0.552084	-2.21666	0.0266465	0.083756	2.33558	DOWN	virus_infected_F
sfur_LNC0282	14.5274	1.69518	0.772274	2.19505	0.0281601	0.0873111	3.23817	UP	virus_infected_F
sfur_LNC0144	16.295	1.34307	0.621742	2.16017	0.0307595	0.0934038	2.53691	UP	virus_infected_F
sfur_LNC0095	19.1822	1.38864	0.657631	2.11157	0.0347232	0.102276	2.61831	UP	virus_infected_F
sfur_LNC1012	26.1413	1.19563	0.58932	2.02883	0.0424756	0.119354	2.29045	UP	virus_infected_F
sfur_LNC1149	268.41	2.32495	0.225364	10.3164	5.93848e-25	3.04831e-22	5.01048	UP	virus_infected_M
sfur_LNC0592	260.554	1.44648	0.160086	9.03564	1.63044e-19	3.66156e-17	2.72542	UP	virus_infected_M
sfur_LNC0346	69.3635	2.46277	0.294287	8.36859	5.83123e-17	9.18981e-15	5.51274	UP	virus_infected_M
sfur_LNC0723	104.538	2.13291	0.263	8.10991	5.06563e-16	6.74142e-14	4.38601	UP	virus_infected_M
sfur_LNC0248	311.14	1.67066	0.236344	7.06878	1.56298e-12	1.0677e-10	3.18361	UP	virus_infected_M
sfur_LNC0633	161.473	1.32633	0.196838	6.73819	1.60366e-11	9.00356e-10	2.50765	UP	virus_infected_M
sfur_LNC0653	81.359	1.44014	0.224108	6.42608	1.30937e-10	5.95549e-09	2.71346	UP	virus_infected_M
sfur_LNC0235	741.763	1.14676	0.186296	6.15558	7.48055e-10	2.94727e-08	2.21416	UP	virus_infected_M
sfur_LNC1127	83.6188	1.69193	0.275588	6.13935	8.28573e-10	3.2291e-08	3.23089	UP	virus_infected_M
sfur_LNC1026	117.785	1.28377	0.216773	5.92219	3.17687e-09	1.05306e-07	2.43475	UP	virus_infected_M
sfur_LNC0536	46.8906	1.64769	0.285189	5.77753	7.58055e-09	2.25484e-07	3.13331	UP	virus_infected_M
sfur_LNC0049	200.335	1.04894	0.182082	5.76082	8.3708e-09	2.46137e-07	2.06901	UP	virus_infected_M
sfur_LNC0708	79.1069	1.50603	0.266814	5.6445	1.6566e-08	4.50264e-07	2.84028	UP	virus_infected_M
sfur_LNC0768	96.2832	1.40416	0.248821	5.64326	1.6686e-08	4.52157e-07	2.64664	UP	virus_infected_M
sfur_LNC0102	29.8377	2.22566	0.405747	5.48534	4.12682e-08	1.01984e-06	4.67724	UP	virus_infected_M
sfur_LNC1085	78.5992	1.25752	0.23172	5.42688	5.7349e-08	1.37929e-06	2.39084	UP	virus_infected_M
sfur_LNC0259	128.031	1.52857	0.285336	5.35708	8.45763e-08	1.95811e-06	2.885	UP	virus_infected_M
sfur_LNC0251	94.2325	1.10412	0.206762	5.34006	9.29153e-08	2.12652e-06	2.14968	UP	virus_infected_M
sfur_LNC0896	147.651	-1.09357	0.206263	-5.3018	1.14666e-07	2.56231e-06	2.13401	DOWN	virus_infected_M
sfur_LNC1167	33.5781	1.74015	0.340301	5.11356	3.1615e-07	6.26927e-06	3.3407	UP	virus_infected_M
sfur_LNC0484	27.3981	2.10165	0.418238	5.02501	5.0341e-07	9.42111e-06	4.29201	UP	virus_infected_M
sfur_LNC0519	91.1546	1.01121	0.207475	4.87386	1.09438e-06	1.84442e-05	2.0156	UP	virus_infected_M
sfur_LNC0662	68.5743	1.14652	0.247122	4.63946	3.49319e-06	5.02873e-05	2.21379	UP	virus_infected_M
sfur_LNC0692	27.507	-1.9393	0.420775	-4.60887	4.04872e-06	5.70953e-05	3.83519	DOWN	virus_infected_M
sfur_LNC0726	57.3066	1.27309	0.276812	4.59913	4.24259e-06	5.93171e-05	2.41679	UP	virus_infected_M
sfur_LNC0849	37.1891	1.36685	0.305206	4.47845	7.51868e-06	9.80977e-05	2.57907	UP	virus_infected_M
sfur_LNC0190	14.0156	-2.79634	0.626484	-4.46355	8.06127e-06	0.000103969	6.94676	DOWN	virus_infected_M
sfur_LNC0246	97.5291	1.12527	0.253329	4.44192	8.91609e-06	0.000113366	2.18142	UP	virus_infected_M
sfur_LNC0765	16.8523	2.17222	0.491212	4.42218	9.77115e-06	0.00012238	4.50718	UP	virus_infected_M
sfur_LNC0398	66.4199	1.12195	0.256933	4.36669	1.26143e-05	0.000153542	2.17641	UP	virus_infected_M
sfur_LNC0789	94.2422	1.25453	0.287369	4.36556	1.26797e-05	0.00015413	2.38589	UP	virus_infected_M
sfur_LNC0065	67.9712	1.74712	0.400311	4.36439	1.27475e-05	0.000154745	3.35687	UP	virus_infected_M
sfur_LNC0297	61.4726	1.35489	0.311795	4.34544	1.39e-05	0.000166707	2.55777	UP	virus_infected_M
sfur_LNC0262	50.2772	1.67317	0.388039	4.31188	1.61875e-05	0.000188114	3.18916	UP	virus_infected_M
sfur_LNC0577	286.294	-2.52759	0.589571	-4.28717	1.80963e-05	0.000208009	5.76609	DOWN	virus_infected_M
sfur_LNC1077	19.2626	2.001	0.46803	4.27537	1.90818e-05	0.00021822	4.00278	UP	virus_infected_M
sfur_LNC0287	75.3062	1.03143	0.245141	4.2075	2.58211e-05	0.00028166	2.04405	UP	virus_infected_M
sfur_LNC0627	69.1957	1.25136	0.297551	4.20553	2.60475e-05	0.000283446	2.38065	UP	virus_infected_M
sfur_LNC0133	34.8649	1.60982	0.384481	4.187	2.8267e-05	0.000304098	3.05214	UP	virus_infected_M
sfur_LNC0178	555.492	-2.11171	0.504948	-4.18203	2.88915e-05	0.000309889	4.32203	DOWN	virus_infected_M
sfur_LNC1058	34.5284	1.45217	0.34735	4.18072	2.90591e-05	0.000311315	2.7362	UP	virus_infected_M
sfur_LNC0863	24.8574	1.74209	0.419634	4.15146	3.30363e-05	0.000346688	3.3452	UP	virus_infected_M
sfur_LNC0293	75.2317	1.2204	0.294158	4.14881	3.34215e-05	0.000350526	2.33012	UP	virus_infected_M
sfur_LNC1041	86.0843	-1.31275	0.3169	-4.14247	3.4358e-05	0.000357928	2.48414	DOWN	virus_infected_M
sfur_LNC0756	32.4096	1.56438	0.378104	4.13744	3.512e-05	0.000364509	2.95751	UP	virus_infected_M
sfur_LNC0960	30.6831	1.55415	0.376872	4.12382	3.72644e-05	0.000383224	2.93661	UP	virus_infected_M
sfur_LNC0852	27.1136	1.36443	0.346128	3.94197	8.08149e-05	0.000744957	2.57474	UP	virus_infected_M
sfur_LNC0089	39.0275	1.20618	0.306859	3.93072	8.46917e-05	0.000774336	2.30726	UP	virus_infected_M
sfur_LNC0060	63.7133	1.46447	0.375087	3.90436	9.44753e-05	0.000851652	2.75963	UP	virus_infected_M
sfur_LNC0134	56.3098	1.02308	0.265887	3.84779	0.000119189	0.0010384	2.03225	UP	virus_infected_M
sfur_LNC0269	68.5142	-2.74528	0.713543	-3.8474	0.000119378	0.00103912	6.70522	DOWN	virus_infected_M
sfur_LNC1083	90.2265	-1.03807	0.271483	-3.82368	0.000131474	0.00112318	2.05347	DOWN	virus_infected_M
sfur_LNC1173	35.4824	1.57902	0.416931	3.78724	0.000152327	0.00126116	2.98766	UP	virus_infected_M
sfur_LNC0414	48.5808	1.20374	0.318848	3.77527	0.000159836	0.00131665	2.30335	UP	virus_infected_M
sfur_LNC0313	17.0309	2.28236	0.607439	3.75735	0.000171721	0.00139725	4.86474	UP	virus_infected_M
sfur_LNC0472	44.5602	1.31373	0.351412	3.73843	0.000185173	0.00148984	2.48583	UP	virus_infected_M
sfur_LNC0971	28.4504	1.61015	0.431027	3.73561	0.000187257	0.00150257	3.05284	UP	virus_infected_M
sfur_LNC0242	27.9996	1.55546	0.424932	3.66048	0.000251743	0.00193628	2.93927	UP	virus_infected_M
sfur_LNC0286	30.5541	1.42472	0.389434	3.65843	0.000253766	0.0019442	2.68462	UP	virus_infected_M
sfur_LNC0411	30.2447	1.32419	0.365336	3.62457	0.000289438	0.00216128	2.50392	UP	virus_infected_M
sfur_LNC0570	28.5086	1.27672	0.35606	3.5857	0.000336179	0.0024542	2.42288	UP	virus_infected_M
sfur_LNC0298	17.9065	1.69376	0.473902	3.57406	0.000351485	0.00254937	3.23498	UP	virus_infected_M
sfur_LNC0433	194.541	-2.19143	0.619271	-3.53872	0.000402074	0.00284396	4.56757	DOWN	virus_infected_M
sfur_LNC0774	25.5921	1.27072	0.35911	3.53853	0.00040236	0.00284486	2.41282	UP	virus_infected_M
sfur_LNC0618	48.8782	1.28717	0.367231	3.50507	0.000456494	0.00314953	2.44049	UP	virus_infected_M
sfur_LNC1059	295.19	1.75738	0.515083	3.41183	0.000645274	0.00418973	3.38083	UP	virus_infected_M
sfur_LNC0024	28.9299	1.38837	0.407949	3.40328	0.00066582	0.00430137	2.61782	UP	virus_infected_M
sfur_LNC0140	27.5558	1.34307	0.400267	3.35543	0.00079242	0.00494842	2.5369	UP	virus_infected_M
sfur_LNC0181	26.5416	-1.18544	0.35347	-3.35371	0.000797372	0.00497244	2.27432	DOWN	virus_infected_M
sfur_LNC0729	18.2651	1.50215	0.449974	3.33829	0.000842942	0.00521498	2.83264	UP	virus_infected_M
sfur_LNC0006	17.6351	1.50997	0.458681	3.29197	0.000994867	0.00597186	2.84803	UP	virus_infected_M
sfur_LNC0832	40.1489	1.11693	0.342065	3.26525	0.00109367	0.00644859	2.16885	UP	virus_infected_M
sfur_LNC0802	29.4418	1.58419	0.487103	3.25228	0.00114484	0.0066845	2.9984	UP	virus_infected_M
sfur_LNC0421	21.6826	1.60965	0.496725	3.24054	0.00119304	0.00692097	3.05179	UP	virus_infected_M
sfur_LNC0123	51.8478	1.09602	0.3408	3.21603	0.00129978	0.00745289	2.13764	UP	virus_infected_M
sfur_LNC1171	59.8366	1.11679	0.354853	3.14719	0.00164848	0.0090543	2.16864	UP	virus_infected_M
sfur_LNC0245	29.2143	1.27576	0.407414	3.13136	0.00174	0.0094455	2.42126	UP	virus_infected_M
sfur_LNC0352	31.8071	1.21803	0.393216	3.09762	0.00195083	0.0103633	2.32629	UP	virus_infected_M
sfur_LNC0164	22.0001	1.42357	0.461967	3.08155	0.00205925	0.0108186	2.68249	UP	virus_infected_M
sfur_LNC0956	25.3622	1.15265	0.382265	3.01532	0.00256709	0.0129225	2.22322	UP	virus_infected_M
sfur_LNC1116	211.802	-1.95136	0.648516	-3.00896	0.00262144	0.0131519	3.86738	DOWN	virus_infected_M
sfur_LNC1117	99.9843	-2.21388	0.740104	-2.99132	0.00277776	0.0137997	4.63923	DOWN	virus_infected_M
sfur_LNC0727	10.9197	-1.63026	0.551799	-2.95445	0.00313229	0.0151398	3.09569	DOWN	virus_infected_M
sfur_LNC0362	26.6832	1.16754	0.39613	2.94737	0.00320484	0.0154241	2.24629	UP	virus_infected_M
sfur_LNC0699	14.3508	1.77945	0.605969	2.93653	0.00331905	0.0158675	3.43294	UP	virus_infected_M
sfur_LNC0137	50.454	1.10147	0.375908	2.93017	0.00338773	0.0161143	2.14574	UP	virus_infected_M
sfur_LNC0837	26.2935	1.18271	0.404247	2.92572	0.0034366	0.0162994	2.27003	UP	virus_infected_M
sfur_LNC0096	42.5381	-1.093	0.391147	-2.79435	0.00520035	0.0228058	2.13317	DOWN	virus_infected_M
sfur_LNC0066	35.4731	-1.11372	0.401322	-2.77513	0.00551804	0.0238671	2.16403	DOWN	virus_infected_M
sfur_LNC1150	18.7378	-1.39919	0.50552	-2.76781	0.00564337	0.0242557	2.63753	DOWN	virus_infected_M
sfur_LNC0365	29.309	1.20709	0.436139	2.76767	0.00564582	0.0242604	2.30871	UP	virus_infected_M
sfur_LNC0705	20.0212	1.32737	0.48507	2.73646	0.00621046	0.0261305	2.50945	UP	virus_infected_M
sfur_LNC0994	25.8069	1.09344	0.401557	2.72301	0.00646892	0.0269948	2.13383	UP	virus_infected_M
sfur_LNC0948	5.46669	-2.38629	0.880459	-2.71028	0.00672261	0.0278035	5.22812	DOWN	virus_infected_M
sfur_LNC0075	18.8777	-1.17848	0.437167	-2.69572	0.00702363	0.0288295	2.26338	DOWN	virus_infected_M
sfur_LNC0486	38.5771	1.25137	0.464462	2.69424	0.00705499	0.0289384	2.38067	UP	virus_infected_M
sfur_LNC1111	26.9504	1.07328	0.399207	2.68852	0.00717693	0.0293181	2.10421	UP	virus_infected_M
sfur_LNC0271	24.3705	1.05011	0.394503	2.66186	0.00777099	0.0311676	2.07069	UP	virus_infected_M
sfur_LNC0071	22.6711	1.1145	0.418698	2.66182	0.00777194	0.0311676	2.1652	UP	virus_infected_M
sfur_LNC1062	21.4227	1.08024	0.4123	2.62004	0.00879185	0.0344728	2.11439	UP	virus_infected_M
sfur_LNC0167	10.4784	-1.64746	0.660211	-2.49536	0.0125831	0.0458239	3.13282	DOWN	virus_infected_M
sfur_LNC0370	21.3337	1.17058	0.471952	2.48029	0.0131277	0.0473029	2.25102	UP	virus_infected_M
sfur_LNC0695	54.2416	-1.25894	0.508908	-2.47381	0.013368	0.048005	2.3932	DOWN	virus_infected_M
sfur_LNC0754	26.1983	1.0212	0.413753	2.46814	0.0135816	0.0486168	2.02961	UP	virus_infected_M
sfur_LNC0566	8.15619	-1.74284	0.71171	-2.44881	0.014333	0.0507704	3.34693	DOWN	virus_infected_M
sfur_LNC0845	19.1017	1.21517	0.505224	2.40522	0.0161629	0.0559783	2.32169	UP	virus_infected_M
sfur_LNC0947	8.44218	-1.78602	0.783265	-2.28023	0.022594	0.0724089	3.44863	DOWN	virus_infected_M
sfur_LNC0748	15.258	1.1099	0.486941	2.27932	0.0226479	0.0724651	2.1583	UP	virus_infected_M
sfur_LNC0516	9.03384	-1.47348	0.661034	-2.22905	0.0258105	0.0799228	2.77691	DOWN	virus_infected_M
sfur_LNC0773	17.4169	1.17079	0.531785	2.20162	0.027692	0.0843532	2.25135	UP	virus_infected_M
sfur_LNC0221	22.0488	1.14234	0.523492	2.18216	0.029098	0.0875016	2.20739	UP	virus_infected_M
sfur_LNC0064	20.5296	1.05183	0.484258	2.17205	0.0298519	0.0893865	2.07316	UP	virus_infected_M
sfur_LNC0307	42.5407	-1.04415	0.48448	-2.1552	0.0311462	0.0924776	2.06215	DOWN	virus_infected_M
sfur_LNC0036	22.5277	-1.4912	0.696265	-2.14172	0.0322162	0.0946983	2.81123	DOWN	virus_infected_M
sfur_LNC0250	7.06349	-1.49462	0.729457	-2.04895	0.0404668	0.112787	2.8179	DOWN	virus_infected_M
sfur_LNC0260	23.1951	1.05135	0.518238	2.02871	0.0424883	0.116853	2.07247	UP	virus_infected_M
sfur_LNC0320	28.0856	1.11905	0.556713	2.01011	0.0444195	0.120584	2.17205	UP	virus_infected_M
sfur_LNC0216	8.98727	-1.56011	0.776356	-2.00953	0.0444813	0.120699	2.94876	DOWN	virus_infected_M

## Sheet: Table S7
Table S7. Enrichment analysis results of the k-means clustering module.
Cluster	Module	ID	Description	GeneRatio	BgRatio	RichFactor	FoldEnrichment	zScore	p-value	p.adjust	qvalue	geneID	Count
cluster_1	KEGG pathway	map03013	Nucleocytoplasmic transport	38/381	198/4767	0.191919	2.40126	5.93533	1.94444e-07	1.48426e-05	1.4805e-05	sfur23284/sfur01183/sfur06785/sfur16831/sfur03218/sfur18808/sfur03596/sfur06542/sfur04713/sfur03439/sfur16828/sfur05684/sfur23212/sfur20762/sfur18506/sfur17551/sfur16837/sfur07751/sfur06403/sfur21244/sfur05707/sfur20710/sfur20297/sfur03738/sfur18629/sfur04249/sfur21271/sfur23229/sfur03664/sfur08391/sfur12304/sfur18070/sfur11790/sfur03750/sfur23941/sfur19577/sfur22943/sfur01929	38
		map03040	Spliceosome	33/381	148/4767	0.222973	2.7898	6.51877	3.12915e-08	3.58287e-06	3.57382e-06	sfur22390/sfur18744/sfur03176/sfur04864/sfur07751/sfur21507/sfur03679/sfur05241/sfur19227/sfur16835/sfur03738/sfur12649/sfur10786/sfur03504/sfur06708/sfur18500/sfur04826/sfur15894/sfur16648/sfur08801/sfur02498/sfur09973/sfur03750/sfur08043/sfur19577/sfur22958/sfur19223/sfur20152/sfur04265/sfur18482/sfur21866/sfur18273/sfur02704	33
		map04141	Protein processing in endoplasmic reticulum	23/381	163/4767	0.141104	1.76547	2.93062	0.00482633	0.138154	0.137804	sfur17238/sfur13426/sfur21131/sfur06638/sfur16831/sfur21459/sfur18744/sfur04361/sfur02520/sfur07108/sfur13045/sfur11299/sfur04581/sfur17724/sfur21288/sfur05513/sfur08524/sfur23747/sfur02177/sfur20731/sfur21866/sfur02683/sfur11146	23
		map03008	Ribosome biogenesis in eukaryotes	19/381	89/4767	0.213483	2.67106	4.68989	5.49215e-05	0.0025154	0.00250904	sfur17723/sfur13075/sfur05118/sfur06245/sfur00800/sfur02242/sfur20297/sfur19887/sfur09145/sfur17470/sfur23712/sfur14591/sfur10310/sfur08694/sfur15276/sfur08310/sfur18853/sfur21253/sfur23401	19
		map03015	mRNA surveillance pathway	17/381	85/4767	0.2	2.50236	4.11883	0.000311627	0.0118938	0.0118637	sfur01183/sfur22390/sfur18124/sfur05827/sfur06902/sfur07751/sfur21244/sfur03738/sfur21605/sfur09500/sfur04249/sfur21271/sfur14714/sfur03750/sfur19577/sfur22906/sfur02887	17
		map04218	Cellular senescence	15/381	109/4767	0.137615	1.72181	2.24668	0.0255869	0.585941	0.584459	sfur16889/sfur06049/sfur21677/sfur21605/sfur09873/sfur10128/sfur19771/sfur13294/sfur14714/sfur13250/sfur05266/sfur12195/sfur10126/sfur12194/sfur15541	15
		map00970	Aminoacyl-tRNA biosynthesis	14/381	53/4767	0.264151	3.30501	4.97302	4.5688e-05	0.0025154	0.00250904	sfur04565/sfur22186/sfur22187/sfur07960/sfur24208/sfur11046/sfur06419/sfur24101/sfur11045/sfur24003/sfur18443/sfur21969/sfur21521/sfur03718	14
		map04113	Meiosis - yeast	10/381	66/4767	0.151515	1.89573	2.15953	0.0351247	0.731231	0.729383	sfur21605/sfur12486/sfur19097/sfur15699/sfur14714/sfur01735/sfur12195/sfur19470/sfur12194/sfur02887	10
		map03050	Proteasome	8/381	45/4767	0.177778	2.22432	2.43189	0.0242438	0.585941	0.584459	sfur18293/sfur10606/sfur21142/sfur03503/sfur23645/sfur05266/sfur05544/sfur23470	8
		map00270	Cysteine and methionine metabolism	7/381	41/4767	0.170732	2.13616	2.15323	0.0414746	0.791474	0.789473	sfur11093/sfur03491/sfur21234/sfur18852/sfur05577/sfur07443/sfur23331	7
	Biological Process	GO:0006412	translation	140/652	332/10164	0.421687	6.57366	27.0326	7.14968e-82	1.52538e-78	1.29334e-78	sfur15520/sfur23219/sfur18086/sfur23284/sfur23009/sfur11458/sfur16502/sfur21777/sfur22236/sfur09174/sfur08435/sfur01068/sfur07997/sfur20569/sfur19214/sfur08068/sfur22256/sfur21923/sfur06309/sfur10686/sfur13453/sfur16102/sfur15484/sfur01748/sfur09158/sfur02582/sfur06905/sfur23106/sfur18567/sfur01183/sfur23119/sfur22301/sfur22212/sfur13477/sfur04754/sfur06359/sfur02865/sfur17134/sfur22752/sfur19711…	140
		GO:0043604	amide biosynthetic process	138/652	404/10164	0.341584	5.32494	23.2244	1.46872e-66	1.56675e-63	1.32842e-63	sfur15520/sfur23219/sfur18086/sfur23284/sfur23009/sfur11458/sfur16502/sfur22236/sfur09174/sfur08435/sfur01068/sfur07997/sfur20569/sfur19214/sfur08068/sfur22256/sfur21923/sfur06309/sfur10686/sfur13453/sfur16102/sfur15484/sfur01748/sfur09158/sfur02582/sfur06905/sfur23106/sfur18567/sfur01183/sfur23119/sfur22301/sfur22212/sfur13477/sfur04754/sfur06359/sfur02865/sfur17134/sfur22752/sfur19711/sfur09987…	138
		GO:0006518	peptide metabolic process	137/652	409/10164	0.334963	5.22173	22.8159	8.12023e-65	6.9298e-62	5.87563e-62	sfur15520/sfur23219/sfur18086/sfur23284/sfur23009/sfur11458/sfur16502/sfur22236/sfur09174/sfur08435/sfur01068/sfur07997/sfur20569/sfur19214/sfur08068/sfur22256/sfur21923/sfur06309/sfur10686/sfur13453/sfur16102/sfur15484/sfur01748/sfur09158/sfur02582/sfur06905/sfur23106/sfur18567/sfur01183/sfur23119/sfur22301/sfur22212/sfur17238/sfur13477/sfur04754/sfur06359/sfur02865/sfur17134/sfur22752/sfur19711…	137
		GO:0043043	peptide biosynthetic process	132/652	331/10164	0.398792	6.21674	25.2621	2.78795e-73	3.9654e-70	3.36217e-70	sfur15520/sfur23219/sfur18086/sfur23284/sfur23009/sfur11458/sfur16502/sfur22236/sfur09174/sfur08435/sfur01068/sfur07997/sfur20569/sfur19214/sfur08068/sfur22256/sfur21923/sfur06309/sfur10686/sfur13453/sfur16102/sfur15484/sfur01748/sfur09158/sfur02582/sfur06905/sfur23106/sfur18567/sfur01183/sfur23119/sfur22301/sfur22212/sfur13477/sfur04754/sfur06359/sfur02865/sfur17134/sfur22752/sfur19711/sfur09987…	132
		GO:0022613	ribonucleoprotein complex biogenesis	108/652	340/10164	0.317647	4.95179	19.4038	4.98284e-48	1.63552e-45	1.38672e-45	sfur23219/sfur18086/sfur11458/sfur22236/sfur09174/sfur22256/sfur21923/sfur06309/sfur16102/sfur15484/sfur09158/sfur06905/sfur18567/sfur22301/sfur17238/sfur13477/sfur04754/sfur06359/sfur19711/sfur09987/sfur02431/sfur06052/sfur19351/sfur03044/sfur02953/sfur06845/sfur11543/sfur19855/sfur00367/sfur05705/sfur10964/sfur17723/sfur00118/sfur16831/sfur21100/sfur01071/sfur19565/sfur13075/sfur21437/sfur16320…	108
		GO:0033365	protein localization to organelle	103/652	497/10164	0.207243	3.23071	13.3498	5.81932e-28	1.03463e-25	8.77237e-26	sfur15520/sfur23219/sfur18086/sfur23009/sfur11458/sfur09174/sfur01068/sfur08068/sfur22256/sfur06309/sfur10686/sfur15484/sfur02582/sfur06905/sfur18567/sfur22301/sfur22212/sfur17238/sfur13477/sfur04754/sfur02865/sfur17134/sfur22752/sfur19711/sfur09987/sfur21634/sfur12484/sfur12171/sfur15506/sfur06052/sfur21884/sfur22108/sfur18736/sfur19351/sfur03044/sfur02953/sfur06845/sfur19855/sfur00367/sfur05635…	103
		GO:0010608	post-transcriptional regulation of gene expression	93/652	397/10164	0.234257	3.65182	14.111	1.67511e-29	3.10769e-27	2.63494e-27	sfur15520/sfur23009/sfur08435/sfur07997/sfur19214/sfur06905/sfur01183/sfur02865/sfur12484/sfur23653/sfur06845/sfur11543/sfur19855/sfur05635/sfur00550/sfur06638/sfur16831/sfur01768/sfur22390/sfur09507/sfur02768/sfur03218/sfur18744/sfur03176/sfur05827/sfur18808/sfur11828/sfur16791/sfur03596/sfur19106/sfur06902/sfur08863/sfur19075/sfur04713/sfur03439/sfur05118/sfur05684/sfur06245/sfur20762/sfur19767…	93
		GO:0034660	ncRNA metabolic process	89/652	391/10164	0.227621	3.54838	13.4536	2.9923e-27	4.91082e-25	4.16378e-25	sfur23219/sfur18086/sfur11458/sfur22256/sfur21923/sfur06309/sfur15484/sfur09158/sfur18567/sfur22301/sfur13477/sfur06359/sfur02431/sfur03044/sfur06845/sfur00367/sfur17723/sfur00118/sfur21100/sfur01071/sfur19565/sfur13075/sfur16320/sfur19420/sfur06415/sfur08863/sfur19823/sfur05118/sfur06245/sfur10557/sfur21476/sfur04565/sfur22186/sfur16293/sfur13290/sfur00800/sfur02242/sfur08969/sfur20297/sfur11759…	89
		GO:0042254	ribosome biogenesis	84/652	218/10164	0.385321	6.00675	19.5641	1.06095e-44	3.23362e-42	2.74171e-42	sfur23219/sfur18086/sfur11458/sfur22236/sfur09174/sfur22256/sfur21923/sfur06309/sfur16102/sfur15484/sfur09158/sfur06905/sfur18567/sfur22301/sfur13477/sfur04754/sfur06359/sfur19711/sfur09987/sfur02431/sfur06052/sfur19351/sfur03044/sfur02953/sfur06845/sfur19855/sfur00367/sfur05705/sfur17387/sfur10964/sfur17723/sfur00118/sfur21100/sfur01071/sfur19565/sfur13075/sfur21437/sfur16320/sfur19420/sfur05827…	84
		GO:0034248	regulation of cellular amide metabolic process	82/652	342/10164	0.239766	3.7377	13.4834	9.2831e-27	1.3659e-24	1.15811e-24	sfur15520/sfur23284/sfur23009/sfur08435/sfur07997/sfur19214/sfur06905/sfur01183/sfur02865/sfur12484/sfur23653/sfur06845/sfur11543/sfur19855/sfur05635/sfur00550/sfur06638/sfur16831/sfur01768/sfur22390/sfur09507/sfur02768/sfur03218/sfur03176/sfur05827/sfur18808/sfur11828/sfur03596/sfur19106/sfur06902/sfur08863/sfur19075/sfur04713/sfur03439/sfur05118/sfur05684/sfur20762/sfur19767/sfur18506/sfur17514…	82
	Molecular function	GO:0005198	structural molecule activity	95/657	458/10768	0.207424	3.3996	13.3775	2.12525e-27	4.16548e-25	3.26617e-25	sfur15520/sfur23219/sfur18086/sfur23009/sfur11458/sfur16502/sfur22236/sfur09174/sfur01068/sfur19214/sfur08068/sfur22256/sfur21923/sfur06309/sfur10686/sfur13453/sfur16102/sfur15484/sfur09158/sfur02582/sfur06905/sfur23106/sfur18567/sfur23119/sfur22301/sfur22212/sfur13477/sfur04754/sfur06359/sfur02865/sfur17134/sfur22752/sfur19711/sfur09987/sfur21634/sfur12484/sfur12171/sfur15506/sfur06052/sfur21884…	95
		GO:0003735	structural constituent of ribosome	85/657	165/10768	0.515152	8.44315	24.5594	9.37627e-60	5.51325e-57	4.32295e-57	sfur15520/sfur23219/sfur18086/sfur23009/sfur11458/sfur16502/sfur21777/sfur22236/sfur09174/sfur01068/sfur19214/sfur08068/sfur22256/sfur21923/sfur06309/sfur10686/sfur13453/sfur16102/sfur15484/sfur09158/sfur02582/sfur06905/sfur23106/sfur18567/sfur23119/sfur22301/sfur22212/sfur13477/sfur04754/sfur06359/sfur17134/sfur22752/sfur19711/sfur09987/sfur21634/sfur12484/sfur12171/sfur15506/sfur06052/sfur21884…	85
		GO:0003729	mRNA binding	71/657	238/10768	0.298319	4.88935	15.4662	7.07405e-31	2.07977e-28	1.63076e-28	sfur15520/sfur23284/sfur11458/sfur22256/sfur06309/sfur01183/sfur17238/sfur06359/sfur12484/sfur06052/sfur23653/sfur06845/sfur00367/sfur05635/sfur00550/sfur22390/sfur02768/sfur15677/sfur05827/sfur18808/sfur03596/sfur19106/sfur06902/sfur03439/sfur05684/sfur06739/sfur19767/sfur18506/sfur07751/sfur03679/sfur00800/sfur06403/sfur06117/sfur05241/sfur01403/sfur01401/sfur15601/sfur19227/sfur22257/sfur01405…	71
		GO:0017111	nucleoside-triphosphatase activity	62/657	493/10768	0.125761	2.06117	6.14825	3.18529e-08	1.10174e-06	8.63876e-07	sfur23284/sfur08435/sfur07997/sfur17238/sfur18124/sfur13075/sfur18744/sfur23733/sfur11828/sfur03596/sfur05965/sfur16828/sfur21526/sfur06739/sfur16040/sfur00800/sfur19559/sfur14717/sfur23643/sfur20297/sfur07085/sfur13344/sfur00278/sfur12649/sfur02531/sfur00391/sfur08778/sfur05362/sfur03971/sfur10786/sfur24245/sfur07714/sfur06963/sfur17470/sfur18500/sfur04249/sfur19417/sfur23712/sfur20747/sfur00891…	62
		GO:0016887	ATP hydrolysis activity	53/657	390/10768	0.135897	2.22731	6.29308	2.57303e-08	1.01161e-06	7.93207e-07	sfur17238/sfur18744/sfur03596/sfur05965/sfur16828/sfur21526/sfur06739/sfur21780/sfur11326/sfur16040/sfur00800/sfur05235/sfur19559/sfur23643/sfur07085/sfur13344/sfur00278/sfur12649/sfur00391/sfur08778/sfur05362/sfur03971/sfur16807/sfur24245/sfur19097/sfur06963/sfur06351/sfur17470/sfur04249/sfur19417/sfur00891/sfur04826/sfur12971/sfur02498/sfur23882/sfur10121/sfur05266/sfur03750/sfur12004/sfur01735…	53
		GO:0019901	protein kinase binding	51/657	494/10768	0.103239	1.69205	4.01387	0.000140702	0.00196983	0.00154455	sfur23284/sfur11458/sfur08435/sfur07997/sfur22256/sfur17238/sfur02865/sfur04332/sfur12484/sfur21100/sfur04328/sfur03590/sfur11828/sfur06049/sfur03439/sfur19807/sfur19767/sfur23981/sfur13045/sfur07192/sfur19227/sfur11156/sfur02886/sfur22780/sfur03504/sfur06963/sfur14714/sfur16360/sfur15894/sfur23645/sfur18364/sfur00480/sfur12304/sfur08801/sfur20567/sfur13250/sfur11756/sfur06197/sfur23565/sfur15666…	51
		GO:0008134	transcription factor binding	49/657	500/10768	0.098	1.60619	3.53819	0.000635194	0.00655253	0.00513786	sfur12484/sfur05635/sfur17723/sfur06785/sfur21673/sfur23360/sfur05965/sfur05560/sfur03352/sfur05118/sfur05632/sfur20762/sfur19767/sfur16293/sfur16837/sfur19522/sfur05241/sfur01403/sfur01401/sfur23643/sfur04581/sfur20297/sfur01405/sfur21605/sfur14957/sfur05362/sfur10786/sfur10053/sfur06708/sfur24245/sfur17785/sfur18500/sfur18454/sfur00480/sfur00788/sfur08801/sfur20567/sfur23882/sfur05266/sfur03750…	49
		GO:0003682	chromatin binding	48/657	383/10768	0.125326	2.05406	5.35417	1.35808e-06	3.80261e-05	2.98164e-05	sfur24217/sfur17238/sfur05635/sfur21673/sfur06415/sfur17873/sfur21510/sfur08725/sfur19811/sfur09052/sfur08936/sfur05241/sfur23643/sfur20297/sfur13344/sfur15173/sfur15357/sfur19772/sfur24245/sfur17785/sfur19097/sfur19417/sfur11130/sfur16704/sfur18163/sfur18280/sfur00480/sfur12304/sfur23882/sfur15276/sfur22237/sfur06041/sfur08227/sfur19976/sfur21542/sfur01735/sfur10913/sfur23941/sfur03349/sfur05576…	48
		GO:0017076	purine nucleotide binding	46/657	431/10768	0.106729	1.74924	4.04667	0.00013868	0.00196983	0.00154455	sfur23284/sfur17238/sfur16842/sfur16831/sfur16924/sfur18124/sfur13075/sfur06415/sfur05577/sfur04565/sfur00800/sfur06403/sfur19559/sfur05241/sfur16345/sfur14717/sfur04581/sfur20297/sfur07085/sfur20216/sfur21605/sfur02531/sfur09581/sfur22780/sfur05963/sfur24245/sfur07443/sfur17470/sfur04249/sfur23712/sfur00891/sfur12971/sfur20567/sfur23882/sfur18677/sfur18443/sfur21596/sfur23331/sfur14735/sfur22529…	46
		GO:0032553	ribonucleotide binding	44/657	429/10768	0.102564	1.68099	3.66913	0.000462237	0.00485349	0.00380564	sfur23284/sfur17238/sfur16842/sfur16831/sfur16924/sfur18124/sfur13075/sfur06415/sfur04565/sfur00800/sfur06403/sfur19559/sfur05241/sfur16345/sfur14717/sfur04581/sfur20297/sfur07085/sfur20216/sfur21605/sfur02531/sfur22780/sfur05963/sfur24245/sfur07443/sfur17470/sfur04249/sfur23712/sfur00891/sfur12971/sfur20567/sfur23882/sfur18677/sfur18443/sfur21596/sfur23331/sfur14735/sfur22529/sfur21521/sfur19323…	44
	Cell Component	GO:0005840	ribosome	95/627	199/8991	0.477387	6.84559	22.8306	7.62921e-58	1.96452e-55	1.52584e-55	sfur15520/sfur23219/sfur18086/sfur23009/sfur11458/sfur16502/sfur21777/sfur22236/sfur09174/sfur08435/sfur01068/sfur07997/sfur19214/sfur08068/sfur22256/sfur21923/sfur06309/sfur10686/sfur13453/sfur16102/sfur15484/sfur09158/sfur02582/sfur06905/sfur23106/sfur18567/sfur23119/sfur22301/sfur22212/sfur13477/sfur04754/sfur06359/sfur02865/sfur17134/sfur22752/sfur19711/sfur09987/sfur21634/sfur12484/sfur12171…	95
		GO:0044445	obsolete cytosolic part	86/627	174/8991	0.494253	7.08744	22.2001	6.86739e-54	1.1789e-51	9.15653e-52	sfur15520/sfur23219/sfur18086/sfur23009/sfur11458/sfur16502/sfur22236/sfur09174/sfur01068/sfur19214/sfur08068/sfur22256/sfur21923/sfur06309/sfur10686/sfur13453/sfur16102/sfur15484/sfur09158/sfur02582/sfur06905/sfur23106/sfur18567/sfur23119/sfur22301/sfur22212/sfur13477/sfur04754/sfur06359/sfur17134/sfur22752/sfur19711/sfur09987/sfur21634/sfur12484/sfur12171/sfur15506/sfur06052/sfur21884/sfur22108…	86
		GO:0044391	ribosomal subunit	81/627	164/8991	0.493902	7.08242	21.5228	1.06495e-50	1.37112e-48	1.06495e-48	sfur15520/sfur23219/sfur18086/sfur23009/sfur11458/sfur16502/sfur22236/sfur09174/sfur01068/sfur19214/sfur08068/sfur22256/sfur21923/sfur06309/sfur10686/sfur13453/sfur16102/sfur15484/sfur09158/sfur02582/sfur06905/sfur23106/sfur18567/sfur23119/sfur22301/sfur22212/sfur13477/sfur04754/sfur06359/sfur02865/sfur17134/sfur22752/sfur19711/sfur09987/sfur21634/sfur12484/sfur12171/sfur15506/sfur06052/sfur21884…	81
		GO:0022626	cytosolic ribosome	76/627	94/8991	0.808511	11.5938	28.2684	4.41227e-72	2.27232e-69	1.76491e-69	sfur15520/sfur23219/sfur18086/sfur23009/sfur11458/sfur16502/sfur22236/sfur09174/sfur01068/sfur19214/sfur08068/sfur22256/sfur21923/sfur06309/sfur10686/sfur13453/sfur16102/sfur15484/sfur09158/sfur02582/sfur06905/sfur23106/sfur18567/sfur23119/sfur22301/sfur22212/sfur13477/sfur04754/sfur06359/sfur17134/sfur22752/sfur19711/sfur09987/sfur21634/sfur12484/sfur12171/sfur15506/sfur06052/sfur21884/sfur22108…	76
		GO:0016604	nuclear body	69/627	445/8991	0.155056	2.22346	7.24762	1.35139e-10	3.47983e-09	2.70278e-09	sfur14354/sfur17723/sfur09507/sfur03176/sfur05827/sfur06902/sfur16828/sfur05118/sfur06245/sfur04864/sfur16837/sfur07751/sfur19522/sfur03679/sfur00800/sfur21244/sfur05241/sfur01403/sfur01401/sfur23643/sfur19227/sfur01405/sfur13732/sfur16326/sfur22031/sfur03971/sfur15357/sfur10786/sfur22780/sfur23147/sfur13294/sfur03504/sfur09145/sfur06708/sfur18500/sfur19417/sfur21271/sfur11130/sfur15894/sfur08801…	69
		GO:0000785	chromatin	59/627	354/8991	0.166667	2.38995	7.30511	1.83935e-10	4.30689e-09	3.34516e-09	sfur24217/sfur22445/sfur17238/sfur23653/sfur21673/sfur18744/sfur05827/sfur06415/sfur06902/sfur02578/sfur19811/sfur09052/sfur02621/sfur08969/sfur01403/sfur01401/sfur19266/sfur23643/sfur19227/sfur13344/sfur01405/sfur22031/sfur15357/sfur10786/sfur06708/sfur24245/sfur17785/sfur19097/sfur17911/sfur04402/sfur18500/sfur19417/sfur15894/sfur18376/sfur00480/sfur08694/sfur12304/sfur23882/sfur18070/sfur15276…	59
		GO:0015934	large ribosomal subunit	49/627	103/8991	0.475728	6.82181	16.2697	7.24783e-30	5.33233e-28	4.14162e-28	sfur15520/sfur18086/sfur23009/sfur21777/sfur09174/sfur01068/sfur08068/sfur10686/sfur13453/sfur16102/sfur15484/sfur02582/sfur06905/sfur23106/sfur23119/sfur22212/sfur06359/sfur17134/sfur22752/sfur19711/sfur12171/sfur06052/sfur21884/sfur22108/sfur18736/sfur19351/sfur03044/sfur02953/sfur19855/sfur00367/sfur17387/sfur13480/sfur10964/sfur19390/sfur05823/sfur09507/sfur11896/sfur01071/sfur21437/sfur02711…	49
		GO:0042175	nuclear outer membrane-endoplasmic reticulum membrane network	46/627	490/8991	0.0938776	1.34618	2.15759	0.0226983	0.101649	0.0789506	sfur18086/sfur02582/sfur18567/sfur22301/sfur13477/sfur13426/sfur14354/sfur21634/sfur12484/sfur12171/sfur06052/sfur03044/sfur01768/sfur21459/sfur01071/sfur03590/sfur02711/sfur04361/sfur19420/sfur19099/sfur11848/sfur02520/sfur07108/sfur13045/sfur22092/sfur09115/sfur10053/sfur21288/sfur13380/sfur22389/sfur16534/sfur02142/sfur22335/sfur03860/sfur22001/sfur16089/sfur02177/sfur20731/sfur01658/sfur08074…	46
		GO:0099080	supramolecular complex	46/627	397/8991	0.115869	1.66153	3.69107	0.000412214	0.00336969	0.00261723	sfur10686/sfur17238/sfur06052/sfur22108/sfur18736/sfur00367/sfur16842/sfur06638/sfur03439/sfur21526/sfur21780/sfur16040/sfur05235/sfur03897/sfur07192/sfur05241/sfur20297/sfur13344/sfur15173/sfur00391/sfur21784/sfur08778/sfur03971/sfur16807/sfur22780/sfur13380/sfur17047/sfur23001/sfur00891/sfur20567/sfur19078/sfur10913/sfur23941/sfur23747/sfur10492/sfur14735/sfur22127/sfur07756/sfur14146/sfur08975…	46
		GO:0005815	microtubule organizing center	46/627	394/8991	0.116751	1.67418	3.74677	0.000347787	0.00288887	0.00224378	sfur17238/sfur02865/sfur11543/sfur22790/sfur06415/sfur16040/sfur00047/sfur19559/sfur05241/sfur23643/sfur20297/sfur23107/sfur02886/sfur09873/sfur21784/sfur03971/sfur16807/sfur22780/sfur18140/sfur24245/sfur23001/sfur21142/sfur04776/sfur15699/sfur23229/sfur13646/sfur08391/sfur20567/sfur23882/sfur13250/sfur19078/sfur01735/sfur22869/sfur22958/sfur21081/sfur12195/sfur19780/sfur08975/sfur23401/sfur02225…	46
cluster_2	KEGG pathway	map04260	Cardiac muscle contraction	11/117	61/4767	0.180328	7.3472	7.91343	1.80472e-07	3.24849e-05	2.86855e-05	sfur21628/sfur18207/sfur22164/sfur03075/sfur22161/sfur10071/sfur15848/sfur00282/sfur03562/sfur02316/sfur06411	11
		map04261	Adrenergic signaling in cardiomyocytes	9/117	112/4767	0.0803571	3.27404	3.8627	0.00156604	0.0563774	0.0497835	sfur21628/sfur18207/sfur22164/sfur22161/sfur10071/sfur03562/sfur06411/sfur23769/sfur14510	9
		map00330	Arginine and proline metabolism	9/117	44/4767	0.204545	8.33392	7.7517	8.18054e-07	7.36249e-05	6.50138e-05	sfur01370/sfur20764/sfur16444/sfur06326/sfur00465/sfur06678/sfur00509/sfur02796/sfur00574	9
		map04022	cGMP-PKG signaling pathway	8/117	139/4767	0.057554	2.34495	2.55248	0.0201674	0.19106	0.168714	sfur17753/sfur10071/sfur08964/sfur23063/sfur03562/sfur06411/sfur23769/sfur14510	8
		map00190	Oxidative phosphorylation	8/117	127/4767	0.0629921	2.56653	2.83807	0.0122331	0.184333	0.162774	sfur03075/sfur15848/sfur15647/sfur00282/sfur02405/sfur08738/sfur13689/sfur02671	8
		map04932	Non-alcoholic fatty liver disease	8/117	126/4767	0.0634921	2.58689	2.86333	0.0116966	0.184333	0.162774	sfur03075/sfur15848/sfur00282/sfur02405/sfur07917/sfur13689/sfur02671/sfur04540	8
		map04140	Autophagy - animal	7/117	124/4767	0.0564516	2.30004	2.32655	0.0318501	0.229321	0.2025	sfur11733/sfur16043/sfur03563/sfur23063/sfur16920/sfur16475/sfur18022	7
		map04145	Phagosome	7/117	94/4767	0.0744681	3.0341	3.15923	0.00788098	0.184333	0.162774	sfur18569/sfur13156/sfur09530/sfur11733/sfur11888/sfur03563/sfur18022	7
		map00480	Glutathione metabolism	7/117	55/4767	0.127273	5.18555	4.95193	0.000342946	0.0192734	0.0170192	sfur20764/sfur16444/sfur06326/sfur00465/sfur06678/sfur00509/sfur07228	7
		map04970	Salivary secretion	6/117	96/4767	0.0625	2.54647	2.42782	0.0297401	0.22305	0.196963	sfur10071/sfur03562/sfur06411/sfur23769/sfur14510/sfur15736	6
	Biological Process	GO:0009117	nucleotide metabolic process	20/213	446/10164	0.044843	2.13983	3.60154	0.00108778	0.21708	0.20941	sfur03028/sfur09268/sfur10071/sfur01672/sfur01673/sfur12490/sfur15647/sfur00282/sfur22376/sfur02405/sfur03562/sfur08738/sfur19162/sfur23264/sfur10502/sfur09461/sfur02671/sfur23805/sfur06502/sfur04540	20
		GO:0006753	nucleoside phosphate metabolic process	20/213	444/10164	0.045045	2.14947	3.62347	0.00102973	0.21708	0.20941	sfur03028/sfur09268/sfur10071/sfur01672/sfur01673/sfur12490/sfur15647/sfur00282/sfur22376/sfur02405/sfur03562/sfur08738/sfur19162/sfur23264/sfur10502/sfur09461/sfur02671/sfur23805/sfur06502/sfur04540	20
		GO:0072521	purine-containing compound metabolic process	18/213	379/10164	0.0474934	2.2663	3.67574	0.0010129	0.21708	0.20941	sfur03028/sfur09268/sfur10071/sfur12490/sfur15647/sfur00282/sfur22376/sfur02405/sfur03731/sfur03562/sfur08738/sfur23264/sfur10502/sfur09461/sfur02671/sfur23805/sfur06502/sfur04540	18
		GO:0019693	ribose phosphate metabolic process	17/213	372/10164	0.0456989	2.18068	3.39417	0.00210298	0.222295	0.21444	sfur03028/sfur09268/sfur10071/sfur12490/sfur15647/sfur00282/sfur22376/sfur02405/sfur03562/sfur08738/sfur23264/sfur10502/sfur09461/sfur02671/sfur23805/sfur06502/sfur04540	17
		GO:0009259	ribonucleotide metabolic process	17/213	362/10164	0.0469613	2.24092	3.51728	0.00157496	0.21708	0.20941	sfur03028/sfur09268/sfur10071/sfur12490/sfur15647/sfur00282/sfur22376/sfur02405/sfur03562/sfur08738/sfur23264/sfur10502/sfur09461/sfur02671/sfur23805/sfur06502/sfur04540	17
		GO:0006163	purine nucleotide metabolic process	17/213	360/10164	0.0472222	2.25336	3.54237	0.0014841	0.21708	0.20941	sfur03028/sfur09268/sfur10071/sfur12490/sfur15647/sfur00282/sfur22376/sfur02405/sfur03562/sfur08738/sfur23264/sfur10502/sfur09461/sfur02671/sfur23805/sfur06502/sfur04540	17
		GO:0009150	purine ribonucleotide metabolic process	17/213	352/10164	0.0482955	2.30458	3.64443	0.00116368	0.21708	0.20941	sfur03028/sfur09268/sfur10071/sfur12490/sfur15647/sfur00282/sfur22376/sfur02405/sfur03562/sfur08738/sfur23264/sfur10502/sfur09461/sfur02671/sfur23805/sfur06502/sfur04540	17
		GO:0090407	organophosphate biosynthetic process	14/213	396/10164	0.0353535	1.68701	2.04021	0.0389311	0.550094	0.530658	sfur03028/sfur09268/sfur01672/sfur01673/sfur12490/sfur15647/sfur05240/sfur08738/sfur23264/sfur10502/sfur09461/sfur00742/sfur04540/sfur21705	14
		GO:0044283	small molecule biosynthetic process	14/213	384/10164	0.0364583	1.73973	2.16191	0.031225	0.4874	0.470178	sfur03028/sfur09268/sfur15333/sfur01790/sfur09790/sfur12490/sfur13980/sfur08631/sfur05240/sfur09789/sfur07896/sfur19162/sfur23264/sfur10502	14
		GO:0051186	obsolete cofactor metabolic process	13/213	368/10164	0.0353261	1.6857	1.96021	0.0458664	0.587084	0.56634	sfur03028/sfur09268/sfur01672/sfur01673/sfur12490/sfur00176/sfur22376/sfur05240/sfur23264/sfur10502/sfur16977/sfur09461/sfur23805	13
	Molecular function	GO:0032553	ribonucleotide binding	16/227	429/10768	0.037296	1.76918	2.38581	0.0193719	0.333725	0.314214	sfur03028/sfur15333/sfur10071/sfur01672/sfur01673/sfur11888/sfur05240/sfur11860/sfur08543/sfur07896/sfur09743/sfur22966/sfur10502/sfur23805/sfur03872/sfur04540	16
		GO:0017076	purine nucleotide binding	15/227	431/10768	0.0348028	1.65091	2.02386	0.0392572	0.417222	0.39283	sfur03028/sfur10071/sfur01672/sfur01673/sfur11888/sfur05240/sfur11860/sfur08543/sfur07896/sfur09743/sfur22966/sfur10502/sfur23805/sfur03872/sfur04540	15
		GO:0032555	purine ribonucleotide binding	15/227	421/10768	0.0356295	1.69012	2.11973	0.032966	0.417222	0.39283	sfur03028/sfur10071/sfur01672/sfur01673/sfur11888/sfur05240/sfur11860/sfur08543/sfur07896/sfur09743/sfur22966/sfur10502/sfur23805/sfur03872/sfur04540	15
		GO:0004252	serine-type endopeptidase activity	13/227	140/10768	0.0928571	4.40478	5.95041	7.76838e-06	0.000981406	0.000924029	sfur06477/sfur09916/sfur09198/sfur09853/sfur16043/sfur01773/sfur19299/sfur19280/sfur09428/sfur10590/sfur09847/sfur09851/sfur21601	13
		GO:0005525	GTP binding	12/227	249/10768	0.0481928	2.28608	3.013	0.0065092	0.205582	0.193563	sfur18569/sfur13156/sfur11345/sfur09530/sfur11888/sfur21463/sfur05240/sfur11860/sfur22966/sfur19444/sfur18022/sfur10107	12
		GO:0008233	peptidase activity	11/227	284/10768	0.0387324	1.83731	2.09847	0.0382147	0.417222	0.39283	sfur20764/sfur18000/sfur16782/sfur00465/sfur17997/sfur16043/sfur17999/sfur09076/sfur00509/sfur09428/sfur03961	11
		GO:0003779	actin binding	11/227	233/10768	0.0472103	2.23947	2.80684	0.0104295	0.263518	0.248111	sfur21628/sfur22164/sfur21765/sfur15070/sfur21260/sfur13237/sfur22375/sfur21443/sfur20867/sfur15266/sfur03872	11
		GO:0030145	manganese ion binding	10/227	56/10768	0.178571	8.47074	8.22511	2.16699e-07	8.21288e-05	7.73272e-05	sfur20764/sfur16444/sfur06326/sfur00465/sfur01672/sfur01673/sfur06678/sfur00176/sfur00509/sfur04625	10
		GO:0008238	exopeptidase activity	8/227	80/10768	0.1	4.74361	4.93182	0.000270893	0.0128336	0.0120833	sfur20764/sfur18000/sfur16782/sfur00465/sfur17997/sfur17999/sfur09076/sfur00509	8
		GO:0005200	structural constituent of cytoskeleton	8/227	55/10768	0.145455	6.8998	6.43698	1.78767e-05	0.00135505	0.00127583	sfur21628/sfur18569/sfur13156/sfur11345/sfur09530/sfur11888/sfur10107/sfur11485	8
	Cell Component	GO:0099080	supramolecular complex	20/173	397/8991	0.0503778	2.61819	4.61897	7.32113e-05	0.00638768	0.00539451	sfur21628/sfur18207/sfur22164/sfur18569/sfur13156/sfur11888/sfur15070/sfur21260/sfur20171/sfur04910/sfur19162/sfur22375/sfur16736/sfur21443/sfur16977/sfur20867/sfur15266/sfur23805/sfur03872/sfur18122	20
		GO:0099512	supramolecular fiber	20/173	389/8991	0.0514139	2.67204	4.72214	5.51309e-05	0.00638768	0.00539451	sfur21628/sfur18207/sfur22164/sfur18569/sfur13156/sfur11888/sfur15070/sfur21260/sfur20171/sfur04910/sfur19162/sfur22375/sfur16736/sfur21443/sfur16977/sfur20867/sfur15266/sfur23805/sfur03872/sfur18122	20
		GO:0099081	supramolecular polymer	20/173	389/8991	0.0514139	2.67204	4.72214	5.51309e-05	0.00638768	0.00539451	sfur21628/sfur18207/sfur22164/sfur18569/sfur13156/sfur11888/sfur15070/sfur21260/sfur20171/sfur04910/sfur19162/sfur22375/sfur16736/sfur21443/sfur16977/sfur20867/sfur15266/sfur23805/sfur03872/sfur18122	20
		GO:0030141	secretory granule	17/173	373/8991	0.0455764	2.36866	3.78149	0.000823227	0.0179566	0.0151647	sfur03028/sfur11888/sfur03183/sfur16043/sfur12490/sfur13313/sfur23063/sfur05240/sfur09428/sfur11860/sfur08543/sfur09743/sfur22966/sfur13303/sfur10502/sfur23726/sfur16977	17
		GO:0005929	cilium	17/173	353/8991	0.0481586	2.50286	4.03475	0.000441298	0.0173196	0.0146267	sfur23110/sfur11888/sfur08543/sfur09743/sfur04910/sfur05045/sfur22375/sfur16736/sfur10502/sfur23726/sfur09931/sfur03872/sfur18285/sfur11636/sfur11485/sfur00574/sfur21355	17
		GO:0044441	obsolete ciliary part	13/173	258/8991	0.0503876	2.6187	3.69498	0.00140081	0.0257306	0.02173	sfur23110/sfur11888/sfur05045/sfur22375/sfur16736/sfur10502/sfur23726/sfur09931/sfur03872/sfur18285/sfur11636/sfur00574/sfur21355	13
		GO:0005743	mitochondrial inner membrane	12/173	324/8991	0.037037	1.92486	2.37482	0.0224009	0.150345	0.126969	sfur17753/sfur03075/sfur14978/sfur15647/sfur13980/sfur00176/sfur00282/sfur02405/sfur08738/sfur13689/sfur21398/sfur02671	12
		GO:0043292	contractile fiber	12/173	199/8991	0.0603015	3.13394	4.26365	0.000446638	0.0173196	0.0146267	sfur21628/sfur18207/sfur22164/sfur15070/sfur21260/sfur20171/sfur21443/sfur16977/sfur20867/sfur15266/sfur23805/sfur18122	12
		GO:0044449	obsolete contractile fiber part	11/173	178/8991	0.0617978	3.2117	4.17438	0.000629419	0.0176965	0.014945	sfur21628/sfur18207/sfur22164/sfur15070/sfur21260/sfur20171/sfur21443/sfur16977/sfur20867/sfur15266/sfur18122	11
		GO:0015629	actin cytoskeleton	10/173	245/8991	0.0408163	2.12127	2.49233	0.0198363	0.141283	0.119316	sfur21628/sfur18207/sfur22164/sfur15070/sfur20171/sfur18208/sfur16977/sfur20867/sfur15266/sfur03872	10
cluster_3	KEGG pathway	map00190	Oxidative phosphorylation	49/204	127/4767	0.385827	9.01586	19.358	6.91133e-36	1.42373e-33	1.20766e-33	sfur07204/sfur19113/sfur02738/sfur00471/sfur18313/sfur14849/sfur02378/sfur18978/sfur11451/sfur14403/sfur23879/sfur03498/sfur02376/sfur23877/sfur24375/sfur03582/sfur11202/sfur15819/sfur21841/sfur16762/sfur16560/sfur13435/sfur13338/sfur15804/sfur20099/sfur09190/sfur11544/sfur17382/sfur11450/sfur18387/sfur22260/sfur19822/sfur09249/sfur01103/sfur17917/sfur07286/sfur24461/sfur10486/sfur11856/sfur22879…	49
		map04714	Thermogenesis	48/204	210/4767	0.228571	5.34118	13.6033	1.92373e-23	1.32096e-21	1.12049e-21	sfur07204/sfur19113/sfur02738/sfur00471/sfur18313/sfur14849/sfur18978/sfur11451/sfur14403/sfur23879/sfur03498/sfur02376/sfur23877/sfur24375/sfur03582/sfur11202/sfur15819/sfur21841/sfur16762/sfur16560/sfur13435/sfur13338/sfur15804/sfur20099/sfur09190/sfur11544/sfur17382/sfur11450/sfur18387/sfur22260/sfur19822/sfur09249/sfur01103/sfur17917/sfur07286/sfur24461/sfur10486/sfur11856/sfur22879/sfur04737…	48
		map01110	Biosynthesis of secondary metabolites	43/204	455/4767	0.0945055	2.20837	5.72972	3.0123e-07	6.89482e-06	5.84844e-06	sfur18214/sfur10120/sfur15212/sfur05139/sfur21082/sfur14414/sfur20851/sfur22743/sfur02376/sfur02519/sfur13903/sfur16560/sfur15026/sfur11849/sfur23288/sfur13634/sfur14014/sfur18793/sfur13937/sfur00122/sfur20694/sfur05055/sfur15422/sfur10881/sfur23717/sfur21049/sfur20319/sfur21013/sfur13910/sfur00869/sfur14499/sfur00192/sfur11203/sfur22799/sfur23039/sfur10503/sfur09989/sfur22845/sfur03715/sfur06559…	43
		map04932	Non-alcoholic fatty liver disease	41/204	126/4767	0.325397	7.60376	15.8832	1.63657e-26	1.68566e-24	1.42984e-24	sfur00471/sfur18313/sfur14849/sfur02378/sfur18978/sfur23879/sfur03498/sfur02376/sfur23877/sfur24375/sfur03582/sfur11202/sfur21841/sfur16762/sfur16560/sfur13435/sfur15804/sfur20099/sfur09190/sfur11544/sfur17382/sfur11450/sfur22260/sfur19822/sfur09249/sfur01103/sfur17917/sfur07286/sfur24461/sfur11856/sfur22879/sfur04737/sfur07670/sfur23717/sfur06955/sfur17843/sfur19461/sfur22895/sfur11203/sfur04036…	41
		map01120	Microbial metabolism in diverse environments	29/204	183/4767	0.15847	3.70307	7.88365	4.21296e-10	1.44645e-08	1.22693e-08	sfur18214/sfur02378/sfur14414/sfur20851/sfur01678/sfur22743/sfur02376/sfur02519/sfur17921/sfur13903/sfur16560/sfur13177/sfur12557/sfur23288/sfur14014/sfur03096/sfur00122/sfur20694/sfur05055/sfur10881/sfur21247/sfur23717/sfur21049/sfur21013/sfur13910/sfur11203/sfur22799/sfur10503/sfur09385	29
		map04723	Retrograde endocannabinoid signaling	24/204	114/4767	0.210526	4.9195	8.95538	3.53259e-11	1.45543e-09	1.23455e-09	sfur18978/sfur23879/sfur23877/sfur24375/sfur03582/sfur11202/sfur21841/sfur21033/sfur16762/sfur20099/sfur09190/sfur11450/sfur22260/sfur01103/sfur17917/sfur07286/sfur24461/sfur11856/sfur22879/sfur04737/sfur07670/sfur06955/sfur19461/sfur22895	24
		map01200	Carbon metabolism	21/204	131/4767	0.160305	3.74596	6.7379	1.07533e-07	2.76897e-06	2.34875e-06	sfur18214/sfur20851/sfur01678/sfur02376/sfur02519/sfur13903/sfur16560/sfur13177/sfur23288/sfur14014/sfur03096/sfur00122/sfur20694/sfur05055/sfur10881/sfur21247/sfur23717/sfur13910/sfur11203/sfur22799/sfur10503	21
		map04260	Cardiac muscle contraction	20/204	61/4767	0.327869	7.66152	11.0708	2.24232e-13	1.1548e-11	9.7954e-12	sfur19538/sfur17639/sfur00471/sfur19602/sfur18313/sfur14849/sfur22181/sfur05534/sfur03498/sfur13435/sfur15804/sfur11544/sfur17382/sfur19822/sfur09249/sfur06224/sfur09378/sfur22163/sfur06030/sfur04036	20
		map04142	Lysosome	15/204	193/4767	0.0777202	1.81614	2.44715	0.0174229	0.0996975	0.0845671	sfur15821/sfur06651/sfur23898/sfur07801/sfur21033/sfur15665/sfur11075/sfur06577/sfur20062/sfur16745/sfur24383/sfur23098/sfur19416/sfur21574/sfur00731	15
		map04261	Adrenergic signaling in cardiomyocytes	14/204	112/4767	0.125	2.92096	4.34944	0.000258571	0.00380469	0.00322728	sfur19538/sfur17639/sfur19602/sfur16715/sfur22181/sfur05534/sfur21502/sfur06224/sfur09378/sfur22163/sfur06030/sfur14511/sfur14508/sfur14513	14
	Biological Process	GO:0009117	nucleotide metabolic process	78/300	446/10164	0.174888	5.9252	18.5502	8.39226e-40	1.21192e-37	1.0665e-37	sfur03488/sfur07204/sfur24540/sfur19113/sfur03311/sfur02738/sfur00471/sfur18313/sfur14849/sfur02378/sfur22795/sfur03489/sfur24096/sfur11451/sfur13260/sfur05139/sfur20851/sfur14403/sfur21654/sfur22743/sfur23879/sfur03498/sfur02376/sfur23877/sfur02519/sfur24375/sfur03582/sfur11202/sfur15819/sfur21841/sfur06501/sfur16762/sfur13903/sfur16560/sfur13435/sfur15804/sfur20099/sfur09190/sfur11544/sfur17382…	78
		GO:0006753	nucleoside phosphate metabolic process	78/300	444/10164	0.175676	5.95189	18.6069	5.97681e-40	9.04205e-38	7.95709e-38	sfur03488/sfur07204/sfur24540/sfur19113/sfur03311/sfur02738/sfur00471/sfur18313/sfur14849/sfur02378/sfur22795/sfur03489/sfur24096/sfur11451/sfur13260/sfur05139/sfur20851/sfur14403/sfur21654/sfur22743/sfur23879/sfur03498/sfur02376/sfur23877/sfur02519/sfur24375/sfur03582/sfur11202/sfur15819/sfur21841/sfur06501/sfur16762/sfur13903/sfur16560/sfur13435/sfur15804/sfur20099/sfur09190/sfur11544/sfur17382…	78
		GO:0019693	ribose phosphate metabolic process	73/300	372/10164	0.196237	6.64849	19.3559	1.06274e-40	2.11021e-38	1.857e-38	sfur03488/sfur07204/sfur24540/sfur19113/sfur03311/sfur02738/sfur00471/sfur18313/sfur14849/sfur02378/sfur22795/sfur03489/sfur24096/sfur11451/sfur13260/sfur20851/sfur14403/sfur21654/sfur22743/sfur23879/sfur03498/sfur02376/sfur23877/sfur02519/sfur24375/sfur03582/sfur11202/sfur15819/sfur21841/sfur06501/sfur16762/sfur13903/sfur16560/sfur13435/sfur15804/sfur20099/sfur09190/sfur11849/sfur11544/sfur17382…	73
		GO:0072521	purine-containing compound metabolic process	72/300	379/10164	0.189974	6.43631	18.81	4.09339e-39	5.65422e-37	4.97576e-37	sfur03488/sfur07204/sfur24540/sfur19113/sfur03311/sfur02738/sfur00471/sfur18313/sfur14849/sfur02378/sfur22795/sfur03489/sfur24096/sfur11451/sfur13260/sfur20851/sfur14403/sfur21654/sfur22743/sfur23879/sfur03498/sfur02376/sfur23877/sfur02519/sfur24375/sfur03582/sfur11202/sfur15819/sfur21841/sfur06501/sfur16762/sfur13903/sfur16560/sfur13435/sfur15804/sfur20099/sfur09190/sfur11544/sfur17382/sfur11450…	72
		GO:0009259	ribonucleotide metabolic process	72/300	362/10164	0.198895	6.73856	19.3885	1.54865e-40	2.89416e-38	2.54688e-38	sfur03488/sfur07204/sfur24540/sfur19113/sfur03311/sfur02738/sfur00471/sfur18313/sfur14849/sfur02378/sfur22795/sfur03489/sfur24096/sfur11451/sfur13260/sfur20851/sfur14403/sfur21654/sfur22743/sfur23879/sfur03498/sfur02376/sfur23877/sfur02519/sfur24375/sfur03582/sfur11202/sfur15819/sfur21841/sfur06501/sfur16762/sfur13903/sfur16560/sfur13435/sfur15804/sfur20099/sfur09190/sfur11544/sfur17382/sfur11450…	72
		GO:0006163	purine nucleotide metabolic process	72/300	360/10164	0.2	6.776	19.4591	1.04028e-40	2.11021e-38	1.857e-38	sfur03488/sfur07204/sfur24540/sfur19113/sfur03311/sfur02738/sfur00471/sfur18313/sfur14849/sfur02378/sfur22795/sfur03489/sfur24096/sfur11451/sfur13260/sfur20851/sfur14403/sfur21654/sfur22743/sfur23879/sfur03498/sfur02376/sfur23877/sfur02519/sfur24375/sfur03582/sfur11202/sfur15819/sfur21841/sfur06501/sfur16762/sfur13903/sfur16560/sfur13435/sfur15804/sfur20099/sfur09190/sfur11544/sfur17382/sfur11450…	72
		GO:0009150	purine ribonucleotide metabolic process	72/300	352/10164	0.204545	6.93	19.7466	2.05934e-41	5.45212e-39	4.79791e-39	sfur03488/sfur07204/sfur24540/sfur19113/sfur03311/sfur02738/sfur00471/sfur18313/sfur14849/sfur02378/sfur22795/sfur03489/sfur24096/sfur11451/sfur13260/sfur20851/sfur14403/sfur21654/sfur22743/sfur23879/sfur03498/sfur02376/sfur23877/sfur02519/sfur24375/sfur03582/sfur11202/sfur15819/sfur21841/sfur06501/sfur16762/sfur13903/sfur16560/sfur13435/sfur15804/sfur20099/sfur09190/sfur11544/sfur17382/sfur11450…	72
		GO:0006091	generation of precursor metabolites and energy	67/300	294/10164	0.227891	7.72095	20.3935	1.2647e-41	3.65269e-39	3.2144e-39	sfur07204/sfur02738/sfur18214/sfur00471/sfur18313/sfur14849/sfur02378/sfur11451/sfur13260/sfur02317/sfur05139/sfur14414/sfur20851/sfur14403/sfur21654/sfur22743/sfur23879/sfur03498/sfur02376/sfur23877/sfur02519/sfur24375/sfur03582/sfur11202/sfur15819/sfur21841/sfur06501/sfur16762/sfur13903/sfur16560/sfur13435/sfur15804/sfur20099/sfur09190/sfur11849/sfur11544/sfur17382/sfur11450/sfur23545/sfur18387…	67
		GO:0009123	nucleoside monophosphate metabolic process	58/300	212/10164	0.273585	9.26906	21.2185	9.57818e-41	2.11021e-38	1.857e-38	sfur07204/sfur19113/sfur02738/sfur00471/sfur18313/sfur14849/sfur02378/sfur11451/sfur14403/sfur21654/sfur22743/sfur23879/sfur03498/sfur02376/sfur23877/sfur02519/sfur24375/sfur03582/sfur11202/sfur15819/sfur21841/sfur06501/sfur16762/sfur13903/sfur16560/sfur13435/sfur15804/sfur20099/sfur09190/sfur11544/sfur17382/sfur11450/sfur23545/sfur18387/sfur22260/sfur09249/sfur01103/sfur17917/sfur24461/sfur10486…	58
		GO:0009161	ribonucleoside monophosphate metabolic process	58/300	202/10164	0.287129	9.72792	21.8503	4.59198e-42	1.62097e-39	1.42647e-39	sfur07204/sfur19113/sfur02738/sfur00471/sfur18313/sfur14849/sfur02378/sfur11451/sfur14403/sfur21654/sfur22743/sfur23879/sfur03498/sfur02376/sfur23877/sfur02519/sfur24375/sfur03582/sfur11202/sfur15819/sfur21841/sfur06501/sfur16762/sfur13903/sfur16560/sfur13435/sfur15804/sfur20099/sfur09190/sfur11544/sfur17382/sfur11450/sfur23545/sfur18387/sfur22260/sfur09249/sfur01103/sfur17917/sfur24461/sfur10486…	58
	Molecular function	GO:0048037	obsolete cofactor binding	30/306	214/10768	0.140187	4.93311	9.93884	3.35026e-13	2.32125e-11	1.85398e-11	sfur18214/sfur08024/sfur15212/sfur02378/sfur13260/sfur02317/sfur20851/sfur21654/sfur23879/sfur23877/sfur24375/sfur16199/sfur06501/sfur16560/sfur15026/sfur13177/sfur11849/sfur08023/sfur18793/sfur24461/sfur03096/sfur21247/sfur23717/sfur13910/sfur11203/sfur22799/sfur04036/sfur18299/sfur21742/sfur16742	30
		GO:0003779	actin binding	26/306	233/10768	0.111588	3.92673	7.72403	2.2447e-09	1.36085e-07	1.08691e-07	sfur19538/sfur22181/sfur05534/sfur15821/sfur20529/sfur14070/sfur20211/sfur17020/sfur14802/sfur20498/sfur13715/sfur09272/sfur11931/sfur15739/sfur03749/sfur24568/sfur07601/sfur11939/sfur16843/sfur03398/sfur19135/sfur14886/sfur17018/sfur09369/sfur04810/sfur23781	26
		GO:0016651	oxidoreductase activity, acting on NAD(P)H	25/306	69/10768	0.362319	12.7498	16.745	1.10899e-21	2.68931e-19	2.14795e-19	sfur22743/sfur23879/sfur23877/sfur24375/sfur03582/sfur11202/sfur21841/sfur16762/sfur20099/sfur09190/sfur11450/sfur22260/sfur01103/sfur17917/sfur24461/sfur18063/sfur11856/sfur22879/sfur04737/sfur07670/sfur06955/sfur19461/sfur22895/sfur22799/sfur21742	25
		GO:0005509	calcium ion binding	23/306	334/10768	0.0688623	2.42323	4.51881	7.97354e-05	0.00154687	0.00123548	sfur02738/sfur19602/sfur16715/sfur05139/sfur22228/sfur15821/sfur19121/sfur20529/sfur21502/sfur20211/sfur22209/sfur02844/sfur19627/sfur07294/sfur13715/sfur06224/sfur02784/sfur15739/sfur09378/sfur09527/sfur03934/sfur17748/sfur02845	23
		GO:0009055	electron transfer activity	21/306	68/10768	0.308824	10.8674	13.9593	9.51804e-17	7.69375e-15	6.14498e-15	sfur18313/sfur14849/sfur02378/sfur21654/sfur03498/sfur02376/sfur06501/sfur16560/sfur13435/sfur15804/sfur11544/sfur17382/sfur01103/sfur17917/sfur00122/sfur11856/sfur04737/sfur23717/sfur11203/sfur04036/sfur21742	21
		GO:0003954	NADH dehydrogenase activity	21/306	34/10768	0.617647	21.7347	20.7089	1.12618e-24	5.46199e-22	4.36248e-22	sfur23879/sfur23877/sfur24375/sfur03582/sfur11202/sfur21841/sfur16762/sfur20099/sfur09190/sfur11450/sfur22260/sfur01103/sfur17917/sfur24461/sfur11856/sfur22879/sfur04737/sfur07670/sfur06955/sfur19461/sfur22895	21
		GO:0017076	purine nucleotide binding	20/306	431/10768	0.0464037	1.63293	2.29348	0.0214162	0.104918	0.0837976	sfur02738/sfur19602/sfur15212/sfur02317/sfur05534/sfur22743/sfur02519/sfur11849/sfur23545/sfur06224/sfur03096/sfur11064/sfur23793/sfur10881/sfur21247/sfur22967/sfur13910/sfur05554/sfur11201/sfur10503	20
		GO:0032553	ribonucleotide binding	20/306	429/10768	0.04662	1.64054	2.31545	0.0204891	0.1014	0.0809879	sfur02738/sfur19602/sfur15212/sfur02317/sfur05534/sfur22743/sfur02519/sfur11849/sfur23545/sfur06224/sfur03096/sfur11064/sfur23793/sfur10881/sfur21247/sfur22967/sfur13910/sfur05554/sfur11201/sfur10503	20
		GO:0032555	purine ribonucleotide binding	20/306	421/10768	0.0475059	1.67171	2.40446	0.017088	0.089115	0.071176	sfur02738/sfur19602/sfur15212/sfur02317/sfur05534/sfur22743/sfur02519/sfur11849/sfur23545/sfur06224/sfur03096/sfur11064/sfur23793/sfur10881/sfur21247/sfur22967/sfur13910/sfur05554/sfur11201/sfur10503	20
		GO:0008324	cation transmembrane transporter activity	20/306	387/10768	0.0516796	1.81858	2.80478	0.00724644	0.0468603	0.0374272	sfur07204/sfur19113/sfur02738/sfur19602/sfur18313/sfur14849/sfur11451/sfur15819/sfur15804/sfur00224/sfur06224/sfur17750/sfur09378/sfur14511/sfur14508/sfur14513/sfur06811/sfur00794/sfur03776/sfur00731	20
	Cell Component	GO:0005740	mitochondrial envelope	67/280	458/8991	0.146288	4.69742	14.5615	6.39794e-28	2.27493e-26	1.85042e-26	sfur07204/sfur19113/sfur02738/sfur00471/sfur18313/sfur14849/sfur10120/sfur15212/sfur02378/sfur02581/sfur11451/sfur02317/sfur05139/sfur20851/sfur19537/sfur14403/sfur21654/sfur23879/sfur03498/sfur02376/sfur23877/sfur24375/sfur15367/sfur03582/sfur11202/sfur15819/sfur21841/sfur16762/sfur16560/sfur15026/sfur13435/sfur15804/sfur20099/sfur09190/sfur11544/sfur17382/sfur11450/sfur03060/sfur18387/sfur22260…	67
		GO:0031966	mitochondrial membrane	65/280	430/8991	0.151163	4.85395	14.6826	6.69096e-28	2.27493e-26	1.85042e-26	sfur07204/sfur19113/sfur02738/sfur00471/sfur18313/sfur14849/sfur10120/sfur15212/sfur02378/sfur02581/sfur11451/sfur02317/sfur05139/sfur20851/sfur14403/sfur21654/sfur23879/sfur03498/sfur02376/sfur23877/sfur24375/sfur15367/sfur03582/sfur11202/sfur15819/sfur21841/sfur16762/sfur16560/sfur15026/sfur13435/sfur15804/sfur20099/sfur09190/sfur11544/sfur17382/sfur11450/sfur03060/sfur18387/sfur22260/sfur20272…	65
		GO:0005743	mitochondrial inner membrane	59/280	324/8991	0.182099	5.84732	15.9318	9.77391e-30	4.5693e-28	3.71666e-28	sfur07204/sfur19113/sfur02738/sfur00471/sfur18313/sfur14849/sfur10120/sfur15212/sfur02378/sfur11451/sfur02317/sfur05139/sfur14403/sfur21654/sfur23879/sfur03498/sfur02376/sfur23877/sfur24375/sfur15367/sfur03582/sfur11202/sfur15819/sfur21841/sfur16762/sfur16560/sfur15026/sfur13435/sfur15804/sfur20099/sfur09190/sfur11544/sfur17382/sfur11450/sfur03060/sfur18387/sfur22260/sfur23288/sfur19822/sfur09249…	59
		GO:0019866	organelle inner membrane	58/280	330/8991	0.175758	5.6437	15.4086	2.28783e-28	9.50722e-27	7.73315e-27	sfur07204/sfur19113/sfur02738/sfur00471/sfur18313/sfur14849/sfur10120/sfur15212/sfur02378/sfur11451/sfur02317/sfur05139/sfur14403/sfur21654/sfur23879/sfur03498/sfur02376/sfur23877/sfur24375/sfur15367/sfur03582/sfur11202/sfur15819/sfur21841/sfur16762/sfur16560/sfur15026/sfur13435/sfur15804/sfur20099/sfur09190/sfur11544/sfur17382/sfur11450/sfur03060/sfur18387/sfur22260/sfur23288/sfur19822/sfur09249…	58
		GO:0098798	mitochondrial protein-containing complex	53/280	215/8991	0.246512	7.91566	18.4005	1.21396e-33	6.48603e-32	5.27572e-32	sfur07204/sfur19113/sfur02738/sfur00471/sfur18313/sfur14849/sfur15212/sfur11451/sfur20851/sfur14403/sfur21654/sfur23879/sfur03498/sfur02376/sfur23877/sfur24375/sfur15367/sfur03582/sfur11202/sfur15819/sfur21841/sfur06501/sfur16762/sfur16560/sfur13435/sfur15804/sfur20099/sfur09190/sfur11544/sfur17382/sfur11450/sfur03060/sfur18387/sfur22260/sfur14014/sfur09249/sfur01103/sfur17917/sfur24461/sfur10486…	53
		GO:0044455	obsolete mitochondrial membrane part	48/280	153/8991	0.313725	10.0739	20.295	7.44882e-36	4.6431e-34	3.77668e-34	sfur07204/sfur19113/sfur02738/sfur00471/sfur18313/sfur14849/sfur11451/sfur14403/sfur21654/sfur23879/sfur03498/sfur02376/sfur23877/sfur24375/sfur15367/sfur03582/sfur11202/sfur15819/sfur21841/sfur16762/sfur16560/sfur13435/sfur15804/sfur20099/sfur09190/sfur11544/sfur17382/sfur11450/sfur03060/sfur18387/sfur22260/sfur09249/sfur01103/sfur17917/sfur24461/sfur10486/sfur11856/sfur22879/sfur04737/sfur07670…	48
		GO:0099080	supramolecular complex	46/280	397/8991	0.115869	3.72064	9.94015	4.44197e-15	6.92208e-14	5.6304e-14	sfur19538/sfur17639/sfur19602/sfur21559/sfur22181/sfur05534/sfur15821/sfur21579/sfur20525/sfur20529/sfur09939/sfur21280/sfur21558/sfur14070/sfur08963/sfur13903/sfur20402/sfur17020/sfur11849/sfur14802/sfur20498/sfur21580/sfur13715/sfur18793/sfur06224/sfur09272/sfur11931/sfur15739/sfur03749/sfur09378/sfur24568/sfur16843/sfur23793/sfur05055/sfur21281/sfur19135/sfur14886/sfur17018/sfur20092/sfur09369…	46
		GO:0099512	supramolecular fiber	46/280	389/8991	0.118252	3.79715	10.1115	2.03626e-15	3.46164e-14	2.81569e-14	sfur19538/sfur17639/sfur19602/sfur21559/sfur22181/sfur05534/sfur15821/sfur21579/sfur20525/sfur20529/sfur09939/sfur21280/sfur21558/sfur14070/sfur08963/sfur13903/sfur20402/sfur17020/sfur11849/sfur14802/sfur20498/sfur21580/sfur13715/sfur18793/sfur06224/sfur09272/sfur11931/sfur15739/sfur03749/sfur09378/sfur24568/sfur16843/sfur23793/sfur05055/sfur21281/sfur19135/sfur14886/sfur17018/sfur20092/sfur09369…	46
		GO:0099081	supramolecular polymer	46/280	389/8991	0.118252	3.79715	10.1115	2.03626e-15	3.46164e-14	2.81569e-14	sfur19538/sfur17639/sfur19602/sfur21559/sfur22181/sfur05534/sfur15821/sfur21579/sfur20525/sfur20529/sfur09939/sfur21280/sfur21558/sfur14070/sfur08963/sfur13903/sfur20402/sfur17020/sfur11849/sfur14802/sfur20498/sfur21580/sfur13715/sfur18793/sfur06224/sfur09272/sfur11931/sfur15739/sfur03749/sfur09378/sfur24568/sfur16843/sfur23793/sfur05055/sfur21281/sfur19135/sfur14886/sfur17018/sfur20092/sfur09369…	46
		GO:0098800	inner mitochondrial membrane protein complex	45/280	95/8991	0.473684	15.2103	24.9628	3.24451e-43	1.21345e-40	9.87014e-41	sfur07204/sfur19113/sfur02738/sfur00471/sfur18313/sfur14849/sfur11451/sfur14403/sfur23879/sfur03498/sfur02376/sfur23877/sfur24375/sfur15367/sfur03582/sfur11202/sfur15819/sfur21841/sfur16762/sfur16560/sfur13435/sfur15804/sfur20099/sfur09190/sfur11544/sfur17382/sfur11450/sfur03060/sfur18387/sfur22260/sfur09249/sfur01103/sfur17917/sfur24461/sfur10486/sfur11856/sfur22879/sfur04737/sfur07670/sfur23717…	45
cluster_4	KEGG pathway	map01110	Biosynthesis of secondary metabolites	29/164	455/4767	0.0637363	1.85263	3.60914	0.000696833	0.00938401	0.00841089	sfur04860/sfur04165/sfur09244/sfur14105/sfur13855/sfur10246/sfur13721/sfur05611/sfur17431/sfur22062/sfur18487/sfur13931/sfur13053/sfur18094/sfur03149/sfur09381/sfur13720/sfur22516/sfur12563/sfur03169/sfur03015/sfur08957/sfur14808/sfur13953/sfur21984/sfur11536/sfur16573/sfur17318/sfur16042	29
		map01120	Microbial metabolism in diverse environments	26/164	183/4767	0.142077	4.12975	8.14875	3.29079e-10	3.12049e-08	2.7969e-08	sfur04860/sfur04165/sfur14105/sfur13855/sfur10246/sfur13721/sfur05611/sfur22062/sfur18487/sfur21268/sfur13931/sfur13053/sfur03149/sfur09381/sfur13720/sfur09417/sfur22516/sfur12563/sfur03169/sfur19194/sfur03015/sfur08957/sfur13953/sfur21984/sfur11536/sfur16042	26
		map01200	Carbon metabolism	24/164	131/4767	0.183206	5.32527	9.47447	6.83641e-12	1.38096e-09	1.23775e-09	sfur04860/sfur04165/sfur14105/sfur13855/sfur10246/sfur13721/sfur05611/sfur17431/sfur22062/sfur18487/sfur21268/sfur13931/sfur13053/sfur18094/sfur09381/sfur13720/sfur22516/sfur12563/sfur03169/sfur03015/sfur08957/sfur13953/sfur21984/sfur16042	24
		map04141	Protein processing in endoplasmic reticulum	17/164	163/4767	0.104294	3.03154	4.98114	3.54359e-05	0.000650731	0.000583251	sfur22802/sfur13515/sfur16081/sfur13018/sfur06725/sfur07765/sfur22896/sfur22965/sfur20862/sfur18441/sfur09487/sfur01637/sfur23684/sfur06938/sfur06218/sfur10237/sfur20863	17
		map00190	Oxidative phosphorylation	17/164	127/4767	0.133858	3.89087	6.23232	1.15939e-06	3.90328e-05	3.49851e-05	sfur19510/sfur21395/sfur21126/sfur07370/sfur01495/sfur18156/sfur01492/sfur24237/sfur15674/sfur21173/sfur18628/sfur12898/sfur21212/sfur22353/sfur13717/sfur21984/sfur18196	17
		map04145	Phagosome	14/164	94/4767	0.148936	4.32914	6.15285	2.97421e-06	7.50989e-05	6.73112e-05	sfur21395/sfur22802/sfur14656/sfur01495/sfur01492/sfur24237/sfur15674/sfur21173/sfur18182/sfur18628/sfur21212/sfur22353/sfur21984/sfur18196	14
		map04151	PI3K-Akt signaling pathway	11/164	154/4767	0.0714286	2.07622	2.56241	0.0163291	0.117803	0.105586	sfur13515/sfur05606/sfur05610/sfur14157/sfur23899/sfur23901/sfur22965/sfur00716/sfur13691/sfur08796/sfur13117	11
		map04721	Synaptic vesicle cycle	11/164	90/4767	0.122222	3.55264	4.6143	0.000225347	0.00368179	0.00329999	sfur21395/sfur01495/sfur01492/sfur24237/sfur15674/sfur21173/sfur18628/sfur21212/sfur22353/sfur21984/sfur18196	11
		map00010	Glycolysis / Gluconeogenesis	11/164	59/4767	0.186441	5.41928	6.44671	3.8216e-06	8.57737e-05	7.6879e-05	sfur13855/sfur10246/sfur13721/sfur18487/sfur13931/sfur13053/sfur03149/sfur13720/sfur03169/sfur08957/sfur21984	11
		map00620	Pyruvate metabolism	11/164	42/4767	0.261905	7.6128	8.12434	9.71477e-08	3.92477e-06	3.51777e-06	sfur14105/sfur13721/sfur18487/sfur21268/sfur03149/sfur13720/sfur12563/sfur03169/sfur08957/sfur21984/sfur16042	11
	Biological Process	GO:0009117	nucleotide metabolic process	29/251	446/10164	0.0650224	2.63302	5.61197	1.67068e-06	0.000157437	0.000137793	sfur19510/sfur04165/sfur09244/sfur14105/sfur21126/sfur13855/sfur09373/sfur10246/sfur13721/sfur07370/sfur18508/sfur18156/sfur18512/sfur22062/sfur18487/sfur13931/sfur07765/sfur13720/sfur13717/sfur22516/sfur12563/sfur03169/sfur08957/sfur14808/sfur13953/sfur21984/sfur11536/sfur16042/sfur18196	29
		GO:0006753	nucleoside phosphate metabolic process	29/251	444/10164	0.0653153	2.64488	5.63946	1.52582e-06	0.000152773	0.00013371	sfur19510/sfur04165/sfur09244/sfur14105/sfur21126/sfur13855/sfur09373/sfur10246/sfur13721/sfur07370/sfur18508/sfur18156/sfur18512/sfur22062/sfur18487/sfur13931/sfur07765/sfur13720/sfur13717/sfur22516/sfur12563/sfur03169/sfur08957/sfur14808/sfur13953/sfur21984/sfur11536/sfur16042/sfur18196	29
		GO:0005975	carbohydrate metabolic process	29/251	347/10164	0.0835735	3.38423	7.19065	7.6738e-09	1.8913e-06	1.6553e-06	sfur19510/sfur04159/sfur04165/sfur13515/sfur14105/sfur13855/sfur03924/sfur10246/sfur03922/sfur05838/sfur05853/sfur17431/sfur22062/sfur18487/sfur21268/sfur13931/sfur13053/sfur16739/sfur03149/sfur22516/sfur03085/sfur12563/sfur19154/sfur01642/sfur22588/sfur13953/sfur08796/sfur06218/sfur18919	29
		GO:0006091	generation of precursor metabolites and energy	28/251	294/10164	0.0952381	3.85657	7.90871	7.59488e-10	3.47629e-07	3.04252e-07	sfur19510/sfur04165/sfur14105/sfur21126/sfur13855/sfur09373/sfur10246/sfur13721/sfur07370/sfur08097/sfur18156/sfur17431/sfur18487/sfur13931/sfur03149/sfur01585/sfur13720/sfur13717/sfur22516/sfur12563/sfur08957/sfur13953/sfur10875/sfur08796/sfur06218/sfur11536/sfur14290/sfur16042	28
		GO:0042335	cuticle development	28/251	222/10164	0.126126	5.10735	9.84571	8.92781e-13	1.43024e-09	1.25177e-09	sfur04159/sfur00233/sfur00228/sfur20648/sfur18508/sfur05838/sfur05853/sfur18512/sfur21009/sfur15657/sfur15861/sfur00232/sfur06725/sfur21095/sfur15923/sfur15316/sfur02357/sfur20646/sfur19154/sfur02275/sfur20647/sfur20655/sfur05882/sfur23907/sfur15188/sfur02351/sfur20644/sfur16552	28
		GO:1901699	cellular response to nitrogen compound	26/251	441/10164	0.0589569	2.3874	4.73988	3.33334e-05	0.00161818	0.00141627	sfur13515/sfur16081/sfur18508/sfur01495/sfur08097/sfur01492/sfur18512/sfur18487/sfur24237/sfur06885/sfur15674/sfur21173/sfur13053/sfur18628/sfur21212/sfur22353/sfur22965/sfur13376/sfur11069/sfur01348/sfur13675/sfur21984/sfur08796/sfur06770/sfur22593/sfur14290	26
		GO:0051186	obsolete cofactor metabolic process	26/251	368/10164	0.0706522	2.86099	5.78614	1.29381e-06	0.000138179	0.000120937	sfur04165/sfur09244/sfur14105/sfur13855/sfur09611/sfur10246/sfur13721/sfur22062/sfur18487/sfur21268/sfur13931/sfur07765/sfur09381/sfur13720/sfur09417/sfur22516/sfur12563/sfur13917/sfur03169/sfur19194/sfur02551/sfur08957/sfur13953/sfur10875/sfur21984/sfur16042	26
		GO:0040003	chitin-based cuticle development	26/251	131/10164	0.198473	8.03698	12.8989	8.6949e-17	2.78585e-13	2.43823e-13	sfur04159/sfur00233/sfur00228/sfur20648/sfur05838/sfur05853/sfur21009/sfur15657/sfur15861/sfur00232/sfur06725/sfur21095/sfur15923/sfur15316/sfur02357/sfur20646/sfur19154/sfur02275/sfur20647/sfur20655/sfur05882/sfur23907/sfur15188/sfur02351/sfur20644/sfur16552	26
		GO:0098655	cation transmembrane transport	25/251	433/10164	0.0577367	2.33799	4.52756	6.68553e-05	0.00282229	0.00247013	sfur21395/sfur10085/sfur21126/sfur18508/sfur22691/sfur01495/sfur01492/sfur18512/sfur03768/sfur24237/sfur15674/sfur21173/sfur17866/sfur18628/sfur21212/sfur01503/sfur22353/sfur03085/sfur18943/sfur10083/sfur03128/sfur02684/sfur21984/sfur16622/sfur18196	25
		GO:1901137	carbohydrate derivative biosynthetic process	25/251	428/10164	0.0584112	2.36531	4.59205	5.5376e-05	0.00246423	0.00215675	sfur19510/sfur13515/sfur21126/sfur13855/sfur10246/sfur13721/sfur08097/sfur05838/sfur05853/sfur18487/sfur15657/sfur13931/sfur07765/sfur13720/sfur03169/sfur02275/sfur09487/sfur08957/sfur23684/sfur14808/sfur13953/sfur21984/sfur04201/sfur16042/sfur18196	25
	Molecular function	GO:0005198	structural molecule activity	38/262	458/10768	0.0829694	3.40998	8.32331	2.38478e-11	3.56127e-09	2.93705e-09	sfur16856/sfur16322/sfur14074/sfur14656/sfur00233/sfur00228/sfur20648/sfur18508/sfur21006/sfur18512/sfur21009/sfur15861/sfur00232/sfur23552/sfur06885/sfur11605/sfur21095/sfur17664/sfur18182/sfur10963/sfur15316/sfur02357/sfur20646/sfur20647/sfur20655/sfur11622/sfur09509/sfur22588/sfur21820/sfur05882/sfur14688/sfur13691/sfur15188/sfur02351/sfur20644/sfur07694/sfur05667/sfur19126	38
		GO:0017111	nucleoside-triphosphatase activity	29/262	493/10768	0.0588235	2.4176	5.08822	9.25576e-06	0.000259161	0.000213735	sfur21395/sfur16081/sfur21126/sfur18508/sfur01495/sfur11339/sfur01492/sfur18512/sfur19628/sfur24237/sfur15674/sfur06725/sfur21173/sfur07765/sfur09983/sfur18628/sfur22353/sfur09869/sfur13376/sfur11069/sfur14688/sfur20301/sfur23639/sfur21984/sfur16622/sfur10758/sfur14290/sfur13337/sfur18196	29
		GO:0016887	ATP hydrolysis activity	23/262	390/10768	0.0589744	2.4238	4.52277	7.847e-05	0.00195303	0.0016107	sfur21395/sfur16081/sfur21126/sfur18508/sfur01495/sfur11339/sfur01492/sfur18512/sfur08193/sfur24237/sfur15674/sfur21173/sfur07765/sfur09983/sfur17866/sfur18628/sfur22353/sfur22965/sfur13376/sfur14688/sfur20301/sfur21984/sfur18196	23
		GO:0042302	structural constituent of cuticle	23/262	118/10768	0.194915	8.01087	12.0925	6.5033e-15	2.91348e-12	2.4028e-12	sfur20652/sfur00233/sfur00228/sfur20648/sfur05448/sfur20657/sfur21009/sfur15861/sfur00232/sfur21095/sfur20443/sfur15316/sfur02357/sfur20646/sfur20647/sfur20655/sfur20643/sfur05882/sfur20551/sfur02351/sfur20644/sfur05887/sfur08366	23
		GO:0017076	purine nucleotide binding	22/262	431/10768	0.0510441	2.09787	3.67344	0.000831777	0.0133084	0.0109757	sfur04860/sfur16081/sfur13855/sfur18508/sfur18512/sfur17431/sfur18487/sfur21268/sfur06725/sfur13053/sfur07765/sfur09983/sfur09417/sfur09869/sfur11069/sfur03015/sfur04241/sfur20301/sfur16622/sfur10758/sfur03248/sfur14290	22
		GO:0032553	ribonucleotide binding	22/262	429/10768	0.0512821	2.10765	3.6972	0.000782316	0.0129807	0.0107054	sfur04860/sfur16081/sfur13855/sfur18508/sfur18512/sfur17431/sfur18487/sfur21268/sfur06725/sfur13053/sfur07765/sfur09983/sfur09417/sfur09869/sfur11069/sfur03015/sfur04241/sfur20301/sfur16622/sfur10758/sfur03248/sfur14290	22
		GO:0032555	purine ribonucleotide binding	22/262	421/10768	0.0522565	2.1477	3.79352	0.000609094	0.010915	0.00900177	sfur04860/sfur16081/sfur13855/sfur18508/sfur18512/sfur17431/sfur18487/sfur21268/sfur06725/sfur13053/sfur07765/sfur09983/sfur09417/sfur09869/sfur11069/sfur03015/sfur04241/sfur20301/sfur16622/sfur10758/sfur03248/sfur14290	22
		GO:0008324	cation transmembrane transporter activity	19/262	387/10768	0.0490956	2.01779	3.22014	0.00289358	0.0341138	0.0281342	sfur21395/sfur21126/sfur18508/sfur22691/sfur01495/sfur01492/sfur18512/sfur03768/sfur24237/sfur15674/sfur21173/sfur18628/sfur01503/sfur22353/sfur03128/sfur02684/sfur21984/sfur16622/sfur18196	19
		GO:0022890	inorganic cation transmembrane transporter activity	19/262	356/10768	0.0533708	2.1935	3.61626	0.00111614	0.0172425	0.0142202	sfur21395/sfur21126/sfur18508/sfur22691/sfur01495/sfur01492/sfur18512/sfur03768/sfur24237/sfur15674/sfur21173/sfur18628/sfur01503/sfur22353/sfur03128/sfur02684/sfur21984/sfur16622/sfur18196	19
		GO:0022804	active transmembrane transporter activity	19/262	234/10768	0.0811966	3.33712	5.70783	4.21963e-06	0.000135028	0.00011136	sfur21395/sfur21126/sfur18508/sfur01495/sfur01492/sfur18512/sfur08564/sfur03768/sfur24237/sfur03170/sfur15674/sfur21173/sfur18628/sfur22353/sfur03128/sfur02684/sfur21984/sfur16622/sfur18196	19
	Cell Component	GO:0005759	mitochondrial matrix	32/246	365/8991	0.0876712	3.20428	7.21066	4.21751e-09	2.12984e-07	1.64816e-07	sfur19510/sfur04860/sfur04165/sfur09244/sfur14105/sfur21126/sfur09373/sfur09611/sfur13721/sfur22691/sfur21006/sfur17431/sfur19628/sfur21268/sfur11605/sfur18094/sfur21949/sfur03149/sfur13720/sfur09417/sfur01503/sfur22516/sfur20198/sfur03169/sfur03015/sfur11622/sfur09509/sfur08957/sfur21984/sfur07694/sfur19126/sfur16042	32
		GO:0005615	extracellular space	29/246	461/8991	0.0629067	2.29916	4.80294	2.21347e-05	0.000388801	0.00030087	sfur17915/sfur14754/sfur22802/sfur00233/sfur16081/sfur06738/sfur13855/sfur21132/sfur03924/sfur13018/sfur03922/sfur01061/sfur07307/sfur00232/sfur12647/sfur15923/sfur06939/sfur23033/sfur22965/sfur12563/sfur13917/sfur20862/sfur03277/sfur22588/sfur01348/sfur13691/sfur11536/sfur21312/sfur20863	29
		GO:0005740	mitochondrial envelope	27/246	458/8991	0.058952	2.15462	4.25392	0.000130487	0.00202756	0.00156901	sfur19510/sfur04860/sfur21126/sfur07370/sfur22691/sfur18156/sfur21006/sfur08564/sfur17431/sfur03768/sfur19628/sfur03170/sfur21268/sfur11605/sfur16739/sfur17866/sfur01503/sfur13717/sfur18943/sfur03015/sfur11622/sfur09509/sfur16622/sfur08796/sfur07694/sfur19126/sfur02249	27
		GO:0031966	mitochondrial membrane	27/246	430/8991	0.0627907	2.29492	4.61513	4.47289e-05	0.000752937	0.000582653	sfur19510/sfur04860/sfur21126/sfur07370/sfur22691/sfur18156/sfur21006/sfur08564/sfur17431/sfur03768/sfur19628/sfur03170/sfur21268/sfur11605/sfur16739/sfur17866/sfur01503/sfur13717/sfur18943/sfur03015/sfur11622/sfur09509/sfur16622/sfur08796/sfur07694/sfur19126/sfur02249	27
		GO:0031012	extracellular matrix	23/246	171/8991	0.134503	4.91592	8.67091	2.09764e-10	3.62072e-08	2.80186e-08	sfur22802/sfur00233/sfur06738/sfur03924/sfur00228/sfur20648/sfur03922/sfur21009/sfur15861/sfur00232/sfur21095/sfur15316/sfur02357/sfur20646/sfur20647/sfur20655/sfur22588/sfur05882/sfur13691/sfur02351/sfur20644/sfur04201/sfur14290	23
		GO:0005773	vacuole	22/246	416/8991	0.0528846	1.93287	3.26751	0.00228754	0.0188605	0.0145951	sfur21395/sfur21132/sfur01495/sfur01492/sfur24237/sfur15674/sfur21173/sfur07765/sfur06939/sfur18628/sfur22896/sfur21212/sfur22353/sfur22992/sfur01637/sfur23684/sfur21984/sfur06218/sfur17576/sfur04201/sfur18523/sfur18196	22
		GO:0099080	supramolecular complex	20/246	397/8991	0.0503778	1.84125	2.87534	0.00614471	0.03934	0.0304429	sfur16856/sfur01308/sfur14074/sfur14656/sfur13855/sfur10246/sfur18508/sfur18512/sfur06885/sfur13053/sfur17664/sfur18182/sfur15331/sfur04942/sfur22588/sfur14688/sfur20301/sfur17158/sfur13337/sfur14804	20
		GO:0099512	supramolecular fiber	20/246	389/8991	0.0514139	1.87911	2.97295	0.00492043	0.0325878	0.0252177	sfur16856/sfur01308/sfur14074/sfur14656/sfur13855/sfur10246/sfur18508/sfur18512/sfur06885/sfur13053/sfur17664/sfur18182/sfur15331/sfur04942/sfur22588/sfur14688/sfur20301/sfur17158/sfur13337/sfur14804	20
		GO:0099081	supramolecular polymer	20/246	389/8991	0.0514139	1.87911	2.97295	0.00492043	0.0325878	0.0252177	sfur16856/sfur01308/sfur14074/sfur14656/sfur13855/sfur10246/sfur18508/sfur18512/sfur06885/sfur13053/sfur17664/sfur18182/sfur15331/sfur04942/sfur22588/sfur14688/sfur20301/sfur17158/sfur13337/sfur14804	20
		GO:0019866	organelle inner membrane	20/246	330/8991	0.0606061	2.21508	3.77176	0.000707518	0.00840698	0.00650566	sfur19510/sfur04860/sfur21126/sfur07370/sfur18156/sfur21006/sfur08564/sfur03768/sfur19628/sfur21268/sfur11605/sfur17866/sfur13717/sfur18943/sfur11622/sfur09509/sfur22992/sfur16622/sfur07694/sfur19126	20

## Sheet: Table S8
Table S8. The robust, sex-independent DE-lncRNAs in Sogatella furcifera upon virus infection.
Genes	baseMean	log2FoldChange	p-value	padj	Fold Change	Change	Group	Count
sfur_LNC0178	526.539	-1.76394	5.07113e-09	8.23359e-07	3.39623	DOWN	virus_exposed_F	4
sfur_LNC0592	354.046	1.09947	1.31451e-06	9.20208e-05	2.14276	UP	virus_exposed_F	4
sfur_LNC1127	149.512	1.24224	1.82785e-06	0.0001229	2.36565	UP	virus_exposed_F	4
sfur_LNC0036	28.5843	-2.01911	9.20304e-05	0.00256224	4.05334	DOWN	virus_exposed_F	4
sfur_LNC0346	109.386	1.30576	0.000105537	0.00285874	2.47215	UP	virus_exposed_F	4
sfur_LNC0544	27.4288	1.91183	0.0001869	0.00430223	3.76285	UP	virus_exposed_F	3
sfur_LNC0096	75.1017	-1.29038	0.000206381	0.00461939	2.44592	DOWN	virus_exposed_F	4
sfur_LNC0756	51.1178	1.39685	0.000402032	0.00746613	2.63325	UP	virus_exposed_F	3
sfur_LNC0133	76.1834	1.20856	0.00048483	0.0084708	2.31107	UP	virus_exposed_F	3
sfur_LNC1059	225.365	1.00477	0.000895912	0.0130594	2.00663	UP	virus_exposed_F	3
sfur_LNC0873	51.8728	1.47354	0.000994895	0.0141303	2.77703	UP	virus_exposed_F	3
sfur_LNC0024	48.882	1.31744	0.00108631	0.0150693	2.49223	UP	virus_exposed_F	4
sfur_LNC0483	64.4218	-1.20622	0.00142235	0.0182471	2.30732	DOWN	virus_exposed_F	3
sfur_LNC0832	42.5281	1.50418	0.00147803	0.0187627	2.83663	UP	virus_exposed_F	3
sfur_LNC0577	285.811	-1.8434	0.00229062	0.0254512	3.58856	DOWN	virus_exposed_F	4
sfur_LNC0755	49.6103	1.26315	0.00279781	0.0290736	2.40019	UP	virus_exposed_F	3
sfur_LNC0433	198.291	-1.90762	0.00309986	0.0309362	3.75189	DOWN	virus_exposed_F	4
sfur_LNC0066	62.4721	-1.12371	0.00330879	0.032404	2.17906	DOWN	virus_exposed_F	4
sfur_LNC0956	32.3194	1.33581	0.00481332	0.0417487	2.52417	UP	virus_exposed_F	3
sfur_LNC0692	54.7613	-1.03497	0.00583731	0.0478341	2.04907	DOWN	virus_exposed_F	4
sfur_LNC0754	45.853	1.35432	0.00585411	0.0478771	2.55676	UP	virus_exposed_F	3
sfur_LNC0960	32.7529	1.2392	0.0116668	0.076509	2.36067	UP	virus_exposed_F	4
sfur_LNC0071	32.6051	1.1953	0.0127533	0.0808901	2.28993	UP	virus_exposed_F	4
sfur_LNC0971	27.323	1.23991	0.0152577	0.090561	2.36184	UP	virus_exposed_F	4
sfur_LNC0075	29.0157	-1.17753	0.0348091	0.152613	2.26189	DOWN	virus_exposed_F	3
sfur_LNC1041	35.2408	-1.01493	0.0417513	0.170181	2.02081	DOWN	virus_exposed_F	3
sfur_LNC0269	138.611	-2.98446	7.46922e-22	5.84933e-19	7.9143	DOWN	virus_exposed_M	3
sfur_LNC0433	379.847	-2.40634	3.9561e-21	2.75389e-18	5.30129	DOWN	virus_exposed_M	4
sfur_LNC0723	154.341	2.1624	1.05891e-17	5.37898e-15	4.47659	UP	virus_exposed_M	3
sfur_LNC0592	371.503	1.33814	1.87509e-13	3.3453e-11	2.52825	UP	virus_exposed_M	4
sfur_LNC0346	103.01	2.52208	3.48845e-13	5.80225e-11	5.74411	UP	virus_exposed_M	4
sfur_LNC0049	343.015	1.26355	3.37344e-11	3.48372e-09	2.40086	UP	virus_exposed_M	3
sfur_LNC1127	116.783	1.57166	7.68823e-10	5.73414e-08	2.97246	UP	virus_exposed_M	4
sfur_LNC0692	54.9396	-1.84032	6.57564e-07	2.13085e-05	3.5809	DOWN	virus_exposed_M	4
sfur_LNC1041	157.721	-1.43014	7.60343e-07	2.40583e-05	2.69473	DOWN	virus_exposed_M	3
sfur_LNC0960	52.1237	1.80196	8.13474e-07	2.54821e-05	3.48694	UP	virus_exposed_M	4
sfur_LNC0577	579.455	-2.60372	2.02936e-06	5.41788e-05	6.07851	DOWN	virus_exposed_M	4
sfur_LNC0178	1093.52	-2.19967	1.28456e-05	0.000254946	4.59375	DOWN	virus_exposed_M	4
sfur_LNC0483	63.4525	-1.53286	1.31516e-05	0.000260468	2.89359	DOWN	virus_exposed_M	3
sfur_LNC0297	94.5328	1.38516	3.45316e-05	0.000583127	2.61202	UP	virus_exposed_M	3
sfur_LNC0472	66.859	1.28549	0.000162336	0.00208979	2.43765	UP	virus_exposed_M	3
sfur_LNC0024	47.623	1.55532	0.000244178	0.00287913	2.939	UP	virus_exposed_M	4
sfur_LNC0036	41.4264	-1.71452	0.000246181	0.0028973	3.28188	DOWN	virus_exposed_M	4
sfur_LNC0421	34.171	1.72529	0.000611672	0.00598146	3.30646	UP	virus_exposed_M	3
sfur_LNC0096	78.4324	-1.12585	0.00113516	0.0097111	2.18229	DOWN	virus_exposed_M	4
sfur_LNC0064	40.1337	1.51938	0.00123594	0.0103982	2.86667	UP	virus_exposed_M	3
sfur_LNC0756	43.7269	1.36859	0.00135909	0.0112331	2.58218	UP	virus_exposed_M	3
sfur_LNC0370	36.3297	1.39168	0.00175284	0.0135967	2.62384	UP	virus_exposed_M	3
sfur_LNC0066	65.4298	-1.16103	0.00186603	0.0142338	2.23617	DOWN	virus_exposed_M	4
sfur_LNC0544	27.6658	1.68683	0.00203539	0.0151746	3.2195	UP	virus_exposed_M	3
sfur_LNC0536	51.934	1.0506	0.0028462	0.019495	2.0714	UP	virus_exposed_M	3
sfur_LNC0755	68.9568	1.01179	0.00321849	0.0213036	2.01641	UP	virus_exposed_M	3
sfur_LNC0484	27.5456	1.40104	0.00526326	0.0311177	2.64092	UP	virus_exposed_M	3
sfur_LNC0242	35.1891	1.20598	0.00572305	0.0330867	2.30694	UP	virus_exposed_M	3
sfur_LNC0971	34.1347	1.18828	0.00589102	0.0337772	2.27881	UP	virus_exposed_M	4
sfur_LNC0071	37.2169	1.23799	0.00844734	0.0444603	2.3587	UP	virus_exposed_M	4
sfur_LNC0873	46.9293	1.09654	0.0120563	0.0575312	2.13842	UP	virus_exposed_M	3
sfur_LNC0245	41.8372	1.15038	0.0138711	0.0635874	2.21972	UP	virus_exposed_M	3
sfur_LNC0075	35.4395	-1.15131	0.0304061	0.111531	2.22116	DOWN	virus_exposed_M	3
sfur_LNC0592	347.988	1.24514	3.02464e-20	1.347e-17	2.37041	UP	virus_infected_F	4
sfur_LNC0049	350.988	1.17846	1.28023e-11	1.29148e-09	2.26335	UP	virus_infected_F	3
sfur_LNC0577	222.28	-1.98462	8.98854e-10	5.29425e-08	3.9576	DOWN	virus_infected_F	4
sfur_LNC0346	118.618	1.60758	1.00098e-08	4.26034e-07	3.0474	UP	virus_infected_F	4
sfur_LNC0178	436.29	-1.59319	1.95513e-07	5.56921e-06	3.01715	DOWN	virus_infected_F	4
sfur_LNC1059	214.298	1.09708	2.687e-07	7.22561e-06	2.13921	UP	virus_infected_F	3
sfur_LNC0472	45.0528	1.79951	3.41671e-07	8.8365e-06	3.48101	UP	virus_infected_F	3
sfur_LNC0064	25.2847	2.37795	5.72934e-07	1.37466e-05	5.19799	UP	virus_infected_F	3
sfur_LNC0269	52.111	-2.25128	1.52862e-06	3.16453e-05	4.76104	DOWN	virus_infected_F	3
sfur_LNC0066	43.3724	-1.87868	2.81829e-06	5.24023e-05	3.67738	DOWN	virus_infected_F	4
sfur_LNC1127	134.214	1.20098	6.97421e-06	0.000110253	2.29895	UP	virus_infected_F	4
sfur_LNC0723	108.371	1.02118	7.83578e-06	0.000121765	2.02958	UP	virus_infected_F	3
sfur_LNC0692	38.0382	-1.77667	1.60717e-05	0.00022031	3.42635	DOWN	virus_infected_F	4
sfur_LNC0297	84.7083	1.11866	8.32262e-05	0.000866378	2.17145	UP	virus_infected_F	3
sfur_LNC0483	50.5369	-1.36728	0.000151382	0.00142625	2.57983	DOWN	virus_infected_F	3
sfur_LNC0960	36.9979	1.62826	0.000225372	0.00195583	3.09139	UP	virus_infected_F	4
sfur_LNC0971	28.8888	1.51325	0.000351118	0.0027935	2.85451	UP	virus_infected_F	4
sfur_LNC0024	45.362	1.33859	0.000365301	0.00288247	2.52903	UP	virus_infected_F	4
sfur_LNC0096	59.4844	-1.40234	0.000434517	0.00330577	2.6433	DOWN	virus_infected_F	4
sfur_LNC0133	68.2134	1.16164	0.00045152	0.00340393	2.23711	UP	virus_infected_F	3
sfur_LNC0544	21.9232	1.62636	0.000564399	0.00406363	3.08734	UP	virus_infected_F	3
sfur_LNC0421	23.0659	2.10811	0.000585563	0.00417485	4.31126	UP	virus_infected_F	3
sfur_LNC0071	33.0161	1.38988	0.000802517	0.00538126	2.62057	UP	virus_infected_F	4
sfur_LNC0873	45.3676	1.36837	0.00214967	0.0119777	2.58179	UP	virus_infected_F	3
sfur_LNC0755	51.1667	1.48709	0.00235394	0.0128495	2.80323	UP	virus_infected_F	3
sfur_LNC0242	39.0357	1.02886	0.0024869	0.0134459	2.04041	UP	virus_infected_F	3
sfur_LNC0245	38.3124	1.12532	0.00376153	0.018613	2.1815	UP	virus_infected_F	3
sfur_LNC0832	33.0477	1.17308	0.00540248	0.0247166	2.25492	UP	virus_infected_F	3
sfur_LNC0956	26.6495	1.13334	0.00543613	0.0248022	2.19366	UP	virus_infected_F	3
sfur_LNC0036	25.3093	-1.43603	0.0062095	0.0274194	2.70575	DOWN	virus_infected_F	4
sfur_LNC0754	40.131	1.25664	0.00635741	0.0279523	2.38938	UP	virus_infected_F	3
sfur_LNC0433	155.275	-2.0002	0.00914116	0.0367802	4.00056	DOWN	virus_infected_F	4
sfur_LNC0370	34.7855	1.05528	0.0112342	0.0432972	2.07812	UP	virus_infected_F	3
sfur_LNC0536	32.9958	1.01847	0.0138532	0.0508946	2.02578	UP	virus_infected_F	3
sfur_LNC0484	21.7254	1.33932	0.0210006	0.0699865	2.53031	UP	virus_infected_F	3
sfur_LNC0592	260.554	1.44648	1.63044e-19	3.66156e-17	2.72542	UP	virus_infected_M	4
sfur_LNC0346	69.3635	2.46277	5.83123e-17	9.18981e-15	5.51274	UP	virus_infected_M	4
sfur_LNC0723	104.538	2.13291	5.06563e-16	6.74142e-14	4.38601	UP	virus_infected_M	3
sfur_LNC1127	83.6188	1.69193	8.28573e-10	3.2291e-08	3.23089	UP	virus_infected_M	4
sfur_LNC0536	46.8906	1.64769	7.58055e-09	2.25484e-07	3.13331	UP	virus_infected_M	3
sfur_LNC0049	200.335	1.04894	8.3708e-09	2.46137e-07	2.06901	UP	virus_infected_M	3
sfur_LNC0484	27.3981	2.10165	5.0341e-07	9.42111e-06	4.29201	UP	virus_infected_M	3
sfur_LNC0692	27.507	-1.9393	4.04872e-06	5.70953e-05	3.83519	DOWN	virus_infected_M	4
sfur_LNC0297	61.4726	1.35489	1.39e-05	0.000166707	2.55777	UP	virus_infected_M	3
sfur_LNC0577	286.294	-2.52759	1.80963e-05	0.000208009	5.76609	DOWN	virus_infected_M	4
sfur_LNC0133	34.8649	1.60982	2.8267e-05	0.000304098	3.05214	UP	virus_infected_M	3
sfur_LNC0178	555.492	-2.11171	2.88915e-05	0.000309889	4.32203	DOWN	virus_infected_M	4
sfur_LNC1041	86.0843	-1.31275	3.4358e-05	0.000357928	2.48414	DOWN	virus_infected_M	3
sfur_LNC0756	32.4096	1.56438	3.512e-05	0.000364509	2.95751	UP	virus_infected_M	3
sfur_LNC0960	30.6831	1.55415	3.72644e-05	0.000383224	2.93661	UP	virus_infected_M	4
sfur_LNC0269	68.5142	-2.74528	0.000119378	0.00103912	6.70522	DOWN	virus_infected_M	3
sfur_LNC0472	44.5602	1.31373	0.000185173	0.00148984	2.48583	UP	virus_infected_M	3
sfur_LNC0971	28.4504	1.61015	0.000187257	0.00150257	3.05284	UP	virus_infected_M	4
sfur_LNC0242	27.9996	1.55546	0.000251743	0.00193628	2.93927	UP	virus_infected_M	3
sfur_LNC0433	194.541	-2.19143	0.000402074	0.00284396	4.56757	DOWN	virus_infected_M	4
sfur_LNC1059	295.19	1.75738	0.000645274	0.00418973	3.38083	UP	virus_infected_M	3
sfur_LNC0024	28.9299	1.38837	0.00066582	0.00430137	2.61782	UP	virus_infected_M	4
sfur_LNC0832	40.1489	1.11693	0.00109367	0.00644859	2.16885	UP	virus_infected_M	3
sfur_LNC0421	21.6826	1.60965	0.00119304	0.00692097	3.05179	UP	virus_infected_M	3
sfur_LNC0245	29.2143	1.27576	0.00174	0.0094455	2.42126	UP	virus_infected_M	3
sfur_LNC0956	25.3622	1.15265	0.00256709	0.0129225	2.22322	UP	virus_infected_M	3
sfur_LNC0096	42.5381	-1.093	0.00520035	0.0228058	2.13317	DOWN	virus_infected_M	4
sfur_LNC0066	35.4731	-1.11372	0.00551804	0.0238671	2.16403	DOWN	virus_infected_M	4
sfur_LNC0075	18.8777	-1.17848	0.00702363	0.0288295	2.26338	DOWN	virus_infected_M	3
sfur_LNC0071	22.6711	1.1145	0.00777194	0.0311676	2.1652	UP	virus_infected_M	4
sfur_LNC0370	21.3337	1.17058	0.0131277	0.0473029	2.25102	UP	virus_infected_M	3
sfur_LNC0754	26.1983	1.0212	0.0135816	0.0486168	2.02961	UP	virus_infected_M	3
sfur_LNC0064	20.5296	1.05183	0.0298519	0.0893865	2.07316	UP	virus_infected_M	3
sfur_LNC0036	22.5277	-1.4912	0.0322162	0.0946983	2.81123	DOWN	virus_infected_M	4

## Sheet: Table S9
Table S9. The primer information for qRT-PCR validation of cadidate virus-responsive lncRNAs of Sogatella furcifera.
Primer name	Sequence	Gene Lengh	Amplification lengh
lnc0242-QF	ATTTGTTGTACGCATTGATG	746	138
lnc0242-QR	AATAATATCAAATTAAAGAC	746	138
lnc0956-QF	ATGATTCAGTTGATTGCTTG	1790	162
lnc0956-QR	TTGATATTGCTTCCAGTTTT	1790	162
lnc0346-QF	ACTACAGTAAATAGCGAGAA	1199	156
lnc0346-QR	TTGAAACGGTGAAGTTAGGA	1199	156
lnc0483-QF	TATGGCCTAGACTACGATAC	2275	172
lnc0483-QR	TACTGCTTTCATTGATTCCT	2275	172
lnc0024-QF	TTTGTAAATCAGCAGGAACA	2293	153
lnc0024-QR	CACAGAAAAGGACAGGAATG	2293	153
lnc0036-QF	TTGTGAGCCGAAAATCCAGG	1436	159
lnc0036-QR	AAGAACGTGAGTGAGGTGGA	1436	159
lnc0049-QF	CATGGACGACCAGGTTATAG	1824	159
lnc0049-QR	AAAACTGATGTTAGGTTGCA	1824	159
lnc0066-QF	ACTTCTTAATTTTGGGGTTT	1450	155
lnc0066-QR	GTTAGAAAGGTTTTCATCGA	1450	155
lnc0071-QF	GCCTTTTAATTGCACTTCAC	1570	151
lnc0071-QR	TCGCAGATGGACCGAG	1570	151
lnc0096-QF	GGTTAGAAAGGTTTTCATCG	1452	156
lnc0096-QR	ACTTCTTAATTTTGGGGTTT	1452	156
lnc0133-QF	TTCAAGGGATTGGGTTATGT	2437	157
lnc0133-QR	GAGGATGAGATGGAAGATTG	2437	157
lnc0178-QF	CGATTCTTGATCGTGGAAAA	4595	159
lnc0178-QR	TTGCTCGTGGGTAATGGGAG	4595	159
lnc0269-QF	CGGAAAGACGGGAAAACAAC	4526	122
lnc0269-QR	CTTGGCGGGGTGGGGATGAC	4526	122
lnc0246-QF	AGGCTATCCCCACTCCTAAG	5950	155
lnc0246-QR	AACTTTATCATTGTTCTTGC	5950	155
lnc0472-QF	ACTAACGATTTTACTGACCT	1839	157
lnc0472-QR	TCGTGTTAATTTCGACCAAT	1839	157
lnc0421-QF	ATTTACACTACCTCACCCTC	1298	153
lnc0421-QR	AAATCAGTGATCTGCCTTGT	1298	153
lnc0297-QF	CTGAGGGGAAACTGTTGTTG	1856	159
lnc0297-QR	GGCACTTTAATTTTGGGACA	1856	159
lnc0577-QF	AGAGGAAGAAGGAGCAGGAG	4580	165
lnc0577-QR	AAATATTTGAATAACATTGC	4580	165
lnc0433-QF	ACCTACAGTCACCGAACCAA	4586	143
lnc0433-QR	TGTGAAGACTGGTTTATGG	4586	143
lnc0505-QF	ACGCAATAGAATCTGCTTAC	2005	152
lnc0505-QR	GGCGAAAATACTCCACAAAC	2005	152
lnc0536-QF	GCATTTCCTTCAATTCCAAC	1273	150
lnc0536-QR	AGTCACAAATTAAGCACGGT	1273	150
lnc1059-QF	TTAGTTTATTGAGGTTGGTA	2142	158
lnc1059-QR	AATGAAAACCTAACATACCT	2142	158
lnc0692-QF	TTCGAGGTCACAGAAATTC	1735	155
lnc0692-QR	CTCACGAAGTGGAGTGACC	1735	155
lnc0723-QF	CTATTTGTCGAAACTGCCAT	1253	154
lnc0723-QR	CCAGCTGTACCCTATGAGAT	1253	154
lnc0832-QF	AAAGGCTATCTAATGGAGGA	1849	150
lnc0832-QR	TTAGACTTTTGGTTTTGAGG	1849	150
lnc1127-QF	AGCTTGTTTGTCTGTTATGT	1411	155
lnc1127-QR	TGAATCCTGAGAATGGAAAG	1411	155
lnc0960-QF	ATTTACACTACCTCACCCTC	1297	153
lnc0960-QR	AAATCAGTGATCTGCCTTGT	1297	153
lnc0971-QF	CAAGTATGGTAGCTGGTTCA	1863	152
lnc0971-QR	TAGTTGTCTGTCTGGGAGGC	1863	152
lnc1041-QF	GGTATCGTCTGCCTATTTTA	552	155
lnc1041-QR	GTTTCATCTGCTCCTTGTGC	552	155
